# Supplementary material for: catena-Poly[[[tetra­aqua­cobalt(II)]-μ-4,4′-bipyridine-κ2 N:N′] bis­(perchlorate) 4,4′-bipyridine disolvate dihydrate]
Source: Acta Crystallogr Sect E Struct Rep Online. 2008 Oct 31;64(Pt 11):m1485. doi: 10.1107/S1600536808035125 (PMC2959782; doi:10.1107/S1600536808035125)
Supplement: Supplementary file 1 [file e-64-m1485-sup1.cif]

##############################################################################
###                                                                        ###
###        Electronic paper (Acta Crystallographica Section E)             ###
###                                                                        ###
##############################################################################
#                                                                            #
# This CIF contains the data in a paper accepted for publication in Acta     #
# Crystallographica Section E. It conforms to the requirements of Notes      #
# for Authors for Section E, and has been peer reviewed under the auspices   #
# of the IUCr Commission on Journals.                                        #
#                                                                            #
# Full details of the Crystallographic Information File format               #
# are given in the paper "The Crystallographic Information File (CIF):       #
# a New Standard Archive File for Crystallography" by S. R. Hall, F. H.      #
# Allen and I. D. Brown [Acta Cryst. (1991), A47, 655-685].                  #
#                                                                            #
# The current version of the core CIF dictionary is obtainable from          #
# ftp://ftp.iucr.org/pub/cif_core.dic. The current version number is 2.4.    #
#                                                                            #
# Software is freely available for graphical display of the structure(s) in  #
# this CIF.  For information consult the CIF home page http://www.iucr.org/  #
# cif/home.html                                                              #
#                                                                            #
# This file may be used for bona fide research purposes within the           #
# scientific community so long as proper attribution is given to the journal # 
# article from which it was obtained.                                        #
#                                                                            #
##############################################################################
                                             
data_I
_audit_creation_method     SHELXL-97
_chemical_name_systematic
;
<i>catena</i>-Poly[[[tetraaquacobalt(II)]-\m-4,4'-bipyridine-\k^2^N:N']
perchlorate 4,4'-bipyridine disolvate dihydrate]
;
_chemical_name_common     ?
_chemical_formula_moiety
                         'C10 H16 Co N2 O4 2+, 2(Cl O4-), 2(C10 H8 N2), 2(H2 O)'
_chemical_formula_sum     'C30 H36 Cl2 Co N6 O14'
_chemical_formula_iupac
                          '[Co (C10 H8 N2) (H2 O)4] (Cl O4)2, 2C10 H8 N2, 2H2 O'
_chemical_formula_weight     834.48
_chemical_melting_point     ?
_symmetry_cell_setting     triclinic
_symmetry_space_group_name_H-M     'P -1'
loop_
    _symmetry_equiv_pos_as_xyz
    'x, y, z'
    '-x, -y, -z'
_cell_length_a     8.9590(17)
_cell_length_b     10.846(2)
_cell_length_c     11.433(2)
_cell_angle_alpha     64.290(2)
_cell_angle_beta     71.747(2)
_cell_angle_gamma     66.848(2)
_cell_volume     906.6(3)
_cell_formula_units_Z     1
_cell_measurement_reflns_used     10254
_cell_measurement_theta_min     2.01
_cell_measurement_theta_max     28.24
_cell_measurement_temperature     173(2)
_exptl_crystal_description     block
_exptl_crystal_colour     yellow
_exptl_crystal_size_max     0.35
_exptl_crystal_size_mid     0.30
_exptl_crystal_size_min     0.25
_exptl_crystal_density_diffrn     1.528
_exptl_crystal_density_meas     ?
_exptl_crystal_density_method     'not measured'
_exptl_crystal_F_000     431
_exptl_absorpt_coefficient_mu     0.696
_exptl_absorpt_correction_type     multi-scan
_exptl_absorpt_process_details     '(SADABS; Sheldrick, 1996)'
_exptl_absorpt_correction_T_min     0.7928
_exptl_absorpt_correction_T_max     0.8453
_exptl_special_details
;
;
_diffrn_ambient_temperature     173(2)
_diffrn_radiation_type     MoK\a
_diffrn_radiation_wavelength     0.71073
_diffrn_radiation_source     'fine-focus sealed tube'
_diffrn_radiation_monochromator     graphite
_diffrn_measurement_device_type     'Bruker SMART 1K'
_diffrn_measurement_method     \w
_diffrn_detector_area_resol_mean     ?
_diffrn_reflns_number     10254
_diffrn_reflns_av_R_equivalents     0.0178
_diffrn_reflns_av_sigmaI/netI     0.0194
_diffrn_reflns_theta_min     2.01
_diffrn_reflns_theta_max     28.24
_diffrn_reflns_theta_full     25.00
_diffrn_measured_fraction_theta_max     0.913
_diffrn_measured_fraction_theta_full     0.993
_diffrn_reflns_limit_h_min     -11
_diffrn_reflns_limit_h_max     11
_diffrn_reflns_limit_k_min     -14
_diffrn_reflns_limit_k_max     14
_diffrn_reflns_limit_l_min     -15
_diffrn_reflns_limit_l_max     15
_diffrn_standards_number     0
_diffrn_standards_interval_count     .
_diffrn_standards_interval_time     .
_diffrn_standards_decay_%     0
_refine_special_details
;
Refinement of <i>F</i>^2^ against ALL reflections. The weighted <i>R</i>-factor
<i>wR</i> and goodness of fit <i>S</i> are based on <i>F</i>^2^, conventional
<i>R</i>-factors <i>R</i> are based on <i>F</i>, with <i>F</i> set to zero for
negative <i>F</i>^2^. The threshold expression of <i>F</i>^2^ >
\s(<i>F</i>^2^) is used only for calculating <i>R</i>-factors(gt) <i>etc</i>.
and is not relevant to the choice of reflections for refinement.
<i>R</i>-factors based on <i>F</i>^2^ are statistically about twice as large
as those based on <i>F</i>, and <i>R</i>- factors based on ALL data will be
even larger.
;
_reflns_number_total     4087
_reflns_number_gt     3754
_reflns_threshold_expression     I>2\s(I)
_refine_ls_structure_factor_coef     Fsqd
_refine_ls_matrix_type     full
_refine_ls_R_factor_all     0.0331
_refine_ls_R_factor_gt     0.0302
_refine_ls_wR_factor_gt     0.0832
_refine_ls_wR_factor_ref     0.0854
_refine_ls_goodness_of_fit_ref     1.064
_refine_ls_restrained_S_all     1.065
_refine_ls_number_reflns     4087
_refine_ls_number_parameters     259
_refine_ls_number_restraints     9
_refine_ls_hydrogen_treatment     mixed
_refine_ls_weighting_scheme     calc
_refine_ls_weighting_details
         'calc w=1/[\s^2^(Fo^2^)+(0.0438P)^2^+0.4101P] where P=(Fo^2^+2Fc^2^)/3'
_atom_sites_solution_hydrogens     geom
_atom_sites_solution_primary     direct
_atom_sites_solution_secondary     difmap
_refine_ls_shift/su_max     0.000
_refine_ls_shift/su_mean     0.000
_refine_diff_density_max     0.350
_refine_diff_density_min     -0.321
_refine_ls_extinction_method     none
_refine_ls_extinction_coef     ?
loop_
    _atom_type_symbol
    _atom_type_description
    _atom_type_scat_dispersion_real
    _atom_type_scat_dispersion_imag
    _atom_type_scat_source
    'C' 'C' 0.0033 0.0016
                         'International Tables Vol C Tables 4.2.6.8 and 6.1.1.4'
    'H' 'H' 0.0000 0.0000
                         'International Tables Vol C Tables 4.2.6.8 and 6.1.1.4'
    'N' 'N' 0.0061 0.0033
                         'International Tables Vol C Tables 4.2.6.8 and 6.1.1.4'
    'O' 'O' 0.0106 0.0060
                         'International Tables Vol C Tables 4.2.6.8 and 6.1.1.4'
    'Co' 'Co' 0.3494 0.9721
                         'International Tables Vol C Tables 4.2.6.8 and 6.1.1.4'
    'Cl' 'Cl' 0.1484 0.1585
                         'International Tables Vol C Tables 4.2.6.8 and 6.1.1.4'
_computing_data_collection     'SMART (Bruker, 2003)'
_computing_cell_refinement     'SAINT-Plus (Bruker, 2003)'
_computing_data_reduction     'SAINT-Plus  (Bruker, 2003)'
_computing_structure_solution     'SHELXS97 (Sheldrick, 2008)'
_computing_structure_refinement     'SHELXL97 (Sheldrick, 2008)'
_computing_molecular_graphics     '<i>Crystal Maker</i> (Palmer, 2007)'
_computing_publication_material     'SHELXL97 (Sheldrick, 2008)'
loop_
    _atom_site_type_symbol
    _atom_site_label
    _atom_site_fract_x
    _atom_site_fract_y
    _atom_site_fract_z
    _atom_site_U_iso_or_equiv
    _atom_site_adp_type
    _atom_site_calc_flag
    _atom_site_refinement_flags
    _atom_site_occupancy
    _atom_site_disorder_assembly
    _atom_site_disorder_group
    Co Co1 0.5000 0.0000 0.5000 0.02019(9) Uani d S 1 . .
    Cl Cl1 0.08313(6) 0.68822(5) 0.28417(4) 0.03844(12) Uani d . 1 . .
    O O1 0.49177(16) 0.21628(12) 0.41627(11) 0.0331(3) Uani d D 1 . .
    H H1A 0.432(2) 0.272(2) 0.4590(19) 0.040 Uiso d D 1 . .
    H H1B 0.527(2) 0.269(2) 0.3396(16) 0.040 Uiso d D 1 . .
    O O1W 0.31208(19) 0.40133(17) 0.54939(15) 0.0471(3) Uani d D 1 . .
    H H1WA 0.233(3) 0.366(2) 0.602(2) 0.057 Uiso d D 1 . .
    H H1WB 0.258(3) 0.4859(19) 0.499(2) 0.057 Uiso d D 1 . .
    O O2 0.75905(14) -0.06554(13) 0.46036(11) 0.0291(2) Uani d D 1 . .
    H H2A 0.818(2) -0.0077(19) 0.4057(18) 0.035 Uiso d D 1 . .
    H H2B 0.809(2) -0.1404(17) 0.4406(19) 0.035 Uiso d D 1 . .
    O O3 -0.0888(2) 0.76945(18) 0.28167(18) 0.0592(4) Uani d . 1 . .
    O O4 0.1008(2) 0.53921(16) 0.32135(15) 0.0576(4) Uani d . 1 . .
    O O5 0.1756(2) 0.73950(19) 0.15629(15) 0.0586(4) Uani d . 1 . .
    O O6 0.1383(3) 0.7065(2) 0.37918(17) 0.0661(5) Uani d . 1 . .
    N N1 0.49875(15) -0.00436(13) 0.31409(11) 0.0222(2) Uani d . 1 . .
    N N6 -0.05017(19) 0.09941(17) 0.28287(17) 0.0413(4) Uani d . 1 . .
    N N7 0.3813(2) 0.59027(15) -0.19049(14) 0.0368(3) Uani d . 1 . .
    C C1 0.5839(2) 0.06703(17) 0.20323(14) 0.0269(3) Uani d . 1 . .
    H H1 0.6438 0.1163 0.2098 0.032 Uiso calc R 1 . .
    C C2 0.5878(2) 0.07151(17) 0.07951(14) 0.0263(3) Uani d . 1 . .
    H H2 0.6488 0.1230 0.0057 0.032 Uiso calc R 1 . .
    C C3 0.49982(17) -0.00143(15) 0.06583(13) 0.0195(3) Uani d . 1 . .
    C C4 0.41216(18) -0.07678(16) 0.18123(14) 0.0240(3) Uani d . 1 . .
    H H4 0.3528 -0.1284 0.1777 0.029 Uiso calc R 1 . .
    C C5 0.41367(19) -0.07458(16) 0.30132(14) 0.0246(3) Uani d . 1 . .
    H H5 0.3527 -0.1242 0.3767 0.030 Uiso calc R 1 . .
    C C11 -0.0014(3) 0.1789(2) 0.3167(2) 0.0486(5) Uani d . 1 . .
    H H11 -0.0296 0.1723 0.4043 0.058 Uiso calc R 1 . .
    C C12 0.0890(3) 0.2709(2) 0.22857(18) 0.0462(5) Uani d . 1 . .
    H H12 0.1211 0.3231 0.2576 0.055 Uiso calc R 1 . .
    C C13 0.13149(19) 0.28494(16) 0.09666(16) 0.0292(3) Uani d . 1 . .
    C C14 0.0826(2) 0.20049(19) 0.06118(19) 0.0358(4) Uani d . 1 . .
    H H14 0.1089 0.2049 -0.0257 0.043 Uiso calc R 1 . .
    C C15 -0.0056(2) 0.1098(2) 0.1566(2) 0.0413(4) Uani d . 1 . .
    H H15 -0.0355 0.0530 0.1315 0.050 Uiso calc R 1 . .
    C C16 0.3327(3) 0.5801(2) -0.06572(18) 0.0414(4) Uani d . 1 . .
    H H16 0.3518 0.6430 -0.0410 0.050 Uiso calc R 1 . .
    C C17 0.2551(3) 0.4816(2) 0.03043(17) 0.0404(4) Uani d . 1 . .
    H H17 0.2253 0.4787 0.1170 0.048 Uiso calc R 1 . .
    C C18 0.22204(19) 0.38758(16) -0.00284(15) 0.0279(3) Uani d . 1 . .
    C C19 0.2767(3) 0.3953(2) -0.13273(19) 0.0515(5) Uani d . 1 . .
    H H19 0.2608 0.3330 -0.1603 0.062 Uiso calc R 1 . .
    C C20 0.3555(3) 0.4965(2) -0.22154(19) 0.0544(6) Uani d . 1 . .
    H H20 0.3924 0.4988 -0.3079 0.065 Uiso calc R 1 . .
loop_
    _atom_site_aniso_label
    _atom_site_aniso_U_11
    _atom_site_aniso_U_22
    _atom_site_aniso_U_33
    _atom_site_aniso_U_12
    _atom_site_aniso_U_13
    _atom_site_aniso_U_23
    Co1 0.02731(15) 0.02675(15) 0.01189(13) -0.01560(11) -0.00041(10)
                                                                    -0.00699(10)
    Cl1 0.0476(3) 0.0431(2) 0.0316(2) -0.0248(2) 0.00596(17) -0.01835(18)
    O1 0.0526(7) 0.0292(6) 0.0185(5) -0.0218(5) 0.0047(5) -0.0082(4)
    O1W 0.0497(8) 0.0490(8) 0.0415(8) -0.0157(7) 0.0008(6) -0.0204(6)
    O2 0.0291(6) 0.0366(6) 0.0254(5) -0.0162(5) 0.0013(4) -0.0126(5)
    O3 0.0490(9) 0.0616(10) 0.0690(11) -0.0162(7) -0.0001(8) -0.0324(8)
    O4 0.0855(12) 0.0422(8) 0.0454(8) -0.0285(8) 0.0030(8) -0.0176(6)
    O5 0.0724(10) 0.0718(10) 0.0419(8) -0.0498(9) 0.0185(7) -0.0240(7)
    O6 0.0940(13) 0.0762(11) 0.0512(10) -0.0387(10) -0.0143(9) -0.0300(9)
    N1 0.0272(6) 0.0290(6) 0.0148(5) -0.0139(5) -0.0012(4) -0.0084(5)
    N6 0.0317(7) 0.0383(8) 0.0466(9) -0.0179(6) -0.0048(6) -0.0035(7)
    N7 0.0455(8) 0.0305(7) 0.0288(7) -0.0171(6) 0.0015(6) -0.0062(6)
    C1 0.0365(8) 0.0369(8) 0.0179(7) -0.0237(7) -0.0007(6) -0.0104(6)
    C2 0.0355(8) 0.0357(8) 0.0150(6) -0.0230(7) 0.0013(5) -0.0083(6)
    C3 0.0222(6) 0.0232(6) 0.0149(6) -0.0080(5) -0.0027(5) -0.0077(5)
    C4 0.0295(7) 0.0316(7) 0.0175(7) -0.0175(6) -0.0021(5) -0.0086(5)
    C5 0.0311(7) 0.0325(7) 0.0152(6) -0.0188(6) -0.0002(5) -0.0073(5)
    C11 0.0590(12) 0.0563(12) 0.0314(9) -0.0358(10) -0.0022(8) -0.0037(8)
    C12 0.0651(13) 0.0516(11) 0.0308(9) -0.0385(10) -0.0033(8) -0.0073(8)
    C13 0.0276(7) 0.0241(7) 0.0303(8) -0.0082(6) -0.0051(6) -0.0044(6)
    C14 0.0310(8) 0.0381(9) 0.0398(9) -0.0132(7) -0.0030(7) -0.0147(7)
    C15 0.0327(9) 0.0415(10) 0.0537(11) -0.0185(8) -0.0027(8) -0.0170(8)
    C16 0.0592(12) 0.0392(9) 0.0326(9) -0.0292(9) 0.0017(8) -0.0125(7)
    C17 0.0576(11) 0.0425(10) 0.0258(8) -0.0297(9) 0.0053(7) -0.0119(7)
    C18 0.0285(7) 0.0231(7) 0.0271(8) -0.0075(6) -0.0041(6) -0.0053(6)
    C19 0.0893(16) 0.0470(11) 0.0311(9) -0.0427(11) 0.0009(10) -0.0131(8)
    C20 0.0916(17) 0.0531(12) 0.0263(9) -0.0436(12) 0.0055(10) -0.0123(8)
_geom_special_details
;
All e.s.d.'s (except the e.s.d. in the dihedral angle between two l.s. planes)
are estimated using the full covariance matrix. The cell e.s.d.'s are taken
into account individually in the estimation of e.s.d.'s in distances, angles
and torsion angles; correlations between e.s.d.'s in cell parameters are only
used when they are defined by crystal symmetry. An approximate (isotropic)
treatment of cell e.s.d.'s is used for estimating e.s.d.'s involving l.s.
planes.
;
loop_
    _geom_bond_atom_site_label_1
    _geom_bond_atom_site_label_2
    _geom_bond_site_symmetry_2
    _geom_bond_distance
    _geom_bond_publ_flag
    Co1 O1 2_656 2.0938(12) ?
    Co1 O1 . 2.0938(12) ?
    Co1 O2 2_656 2.1024(12) ?
    Co1 O2 . 2.1024(12) ?
    Co1 N1 . 2.1500(12) ?
    Co1 N1 2_656 2.1500(12) ?
    Cl1 O5 . 1.4251(15) ?
    Cl1 O4 . 1.4361(15) ?
    Cl1 O6 . 1.4365(16) ?
    Cl1 O3 . 1.4450(17) ?
    O1 H1A . 0.856(15) ?
    O1 H1B . 0.852(15) ?
    O1W H1WA . 0.868(16) ?
    O1W H1WB . 0.881(16) ?
    O2 H2A . 0.883(15) ?
    O2 H2B . 0.849(15) ?
    N1 C1 . 1.3399(18) ?
    N1 C5 . 1.3435(18) ?
    N6 C11 . 1.333(3) ?
    N6 C15 . 1.337(3) ?
    N7 C16 . 1.322(2) ?
    N7 C20 . 1.328(3) ?
    C1 C2 . 1.384(2) ?
    C1 H1 . 0.9300 ?
    C2 C3 . 1.3950(19) ?
    C2 H2 . 0.9300 ?
    C3 C4 . 1.3948(19) ?
    C3 C3 2_655 1.491(3) ?
    C4 C5 . 1.3878(19) ?
    C4 H4 . 0.9300 ?
    C5 H5 . 0.9300 ?
    C11 C12 . 1.385(3) ?
    C11 H11 . 0.9300 ?
    C12 C13 . 1.389(3) ?
    C12 H12 . 0.9300 ?
    C13 C14 . 1.395(2) ?
    C13 C18 . 1.492(2) ?
    C14 C15 . 1.387(3) ?
    C14 H14 . 0.9300 ?
    C15 H15 . 0.9300 ?
    C16 C17 . 1.385(2) ?
    C16 H16 . 0.9300 ?
    C17 C18 . 1.384(2) ?
    C17 H17 . 0.9300 ?
    C18 C19 . 1.386(3) ?
    C19 C20 . 1.388(3) ?
    C19 H19 . 0.9300 ?
    C20 H20 . 0.9300 ?
loop_
    _geom_angle_atom_site_label_1
    _geom_angle_atom_site_label_2
    _geom_angle_atom_site_label_3
    _geom_angle_site_symmetry_1
    _geom_angle_site_symmetry_3
    _geom_angle
    _geom_angle_publ_flag
    O1 Co1 O1 2_656 . 180.0000(10)
                                 ?
    O1 Co1 O2 2_656 2_656 91.24(5) ?
    O1 Co1 O2 . 2_656 88.76(5) ?
    O1 Co1 O2 2_656 . 88.76(5) ?
    O1 Co1 O2 . . 91.24(5) ?
    O2 Co1 O2 2_656 . 180.0 ?
    O1 Co1 N1 2_656 . 87.77(5) ?
    O1 Co1 N1 . . 92.23(5) ?
    O2 Co1 N1 2_656 . 90.66(4) ?
    O2 Co1 N1 . . 89.34(4) ?
    O1 Co1 N1 2_656 2_656 92.23(5) ?
    O1 Co1 N1 . 2_656 87.77(5) ?
    O2 Co1 N1 2_656 2_656 89.34(4) ?
    O2 Co1 N1 . 2_656 90.66(4) ?
    N1 Co1 N1 . 2_656 180.0 ?
    O5 Cl1 O4 . . 110.45(9) ?
    O5 Cl1 O6 . . 110.12(11) ?
    O4 Cl1 O6 . . 109.46(11) ?
    O5 Cl1 O3 . . 108.74(11) ?
    O4 Cl1 O3 . . 108.86(11) ?
    O6 Cl1 O3 . . 109.19(11) ?
    Co1 O1 H1A . . 119.4(14) ?
    Co1 O1 H1B . . 133.1(14) ?
    H1A O1 H1B . . 106.9(18) ?
    H1WA O1W H1WB . . 102(2) ?
    Co1 O2 H2A . . 123.8(13) ?
    Co1 O2 H2B . . 118.8(13) ?
    H2A O2 H2B . . 101.8(18) ?
    C1 N1 C5 . . 116.71(12) ?
    C1 N1 Co1 . . 119.99(9) ?
    C5 N1 Co1 . . 123.29(9) ?
    C11 N6 C15 . . 116.74(16) ?
    C16 N7 C20 . . 116.24(15) ?
    N1 C1 C2 . . 123.68(13) ?
    N1 C1 H1 . . 118.2 ?
    C2 C1 H1 . . 118.2 ?
    C1 C2 C3 . . 119.79(13) ?
    C1 C2 H2 . . 120.1 ?
    C3 C2 H2 . . 120.1 ?
    C4 C3 C2 . . 116.62(12) ?
    C4 C3 C3 . 2_655 121.98(15) ?
    C2 C3 C3 . 2_655 121.39(15) ?
    C5 C4 C3 . . 119.88(13) ?
    C5 C4 H4 . . 120.1 ?
    C3 C4 H4 . . 120.1 ?
    N1 C5 C4 . . 123.30(13) ?
    N1 C5 H5 . . 118.3 ?
    C4 C5 H5 . . 118.3 ?
    N6 C11 C12 . . 123.61(19) ?
    N6 C11 H11 . . 118.2 ?
    C12 C11 H11 . . 118.2 ?
    C11 C12 C13 . . 119.77(18) ?
    C11 C12 H12 . . 120.1 ?
    C13 C12 H12 . . 120.1 ?
    C12 C13 C14 . . 116.80(16) ?
    C12 C13 C18 . . 121.64(16) ?
    C14 C13 C18 . . 121.55(15) ?
    C15 C14 C13 . . 119.38(17) ?
    C15 C14 H14 . . 120.3 ?
    C13 C14 H14 . . 120.3 ?
    N6 C15 C14 . . 123.67(18) ?
    N6 C15 H15 . . 118.2 ?
    C14 C15 H15 . . 118.2 ?
    N7 C16 C17 . . 124.13(17) ?
    N7 C16 H16 . . 117.9 ?
    C17 C16 H16 . . 117.9 ?
    C18 C17 C16 . . 119.71(16) ?
    C18 C17 H17 . . 120.1 ?
    C16 C17 H17 . . 120.1 ?
    C17 C18 C19 . . 116.31(15) ?
    C17 C18 C13 . . 121.17(15) ?
    C19 C18 C13 . . 122.51(16) ?
    C18 C19 C20 . . 119.67(18) ?
    C18 C19 H19 . . 120.2 ?
    C20 C19 H19 . . 120.2 ?
    N7 C20 C19 . . 123.85(18) ?
    N7 C20 H20 . . 118.1 ?
    C19 C20 H20 . . 118.1 ?
loop_
    _geom_torsion_atom_site_label_1
    _geom_torsion_atom_site_label_2
    _geom_torsion_atom_site_label_3
    _geom_torsion_atom_site_label_4
    _geom_torsion_site_symmetry_1
    _geom_torsion_site_symmetry_2
    _geom_torsion_site_symmetry_3
    _geom_torsion_site_symmetry_4
    _geom_torsion
    _geom_torsion_publ_flag
    O1 Co1 N1 C1 2_656 . . . -141.42(12) ?
    O1 Co1 N1 C1 . . . . 38.58(12) ?
    O2 Co1 N1 C1 2_656 . . . 127.37(12) ?
    O2 Co1 N1 C1 . . . . -52.63(12) ?
    O1 Co1 N1 C5 2_656 . . . 39.55(12) ?
    O1 Co1 N1 C5 . . . . -140.45(12) ?
    O2 Co1 N1 C5 2_656 . . . -51.66(12) ?
    O2 Co1 N1 C5 . . . . 128.34(12) ?
    C5 N1 C1 C2 . . . . 0.1(2) ?
    Co1 N1 C1 C2 . . . . -179.04(13) ?
    N1 C1 C2 C3 . . . . -0.2(3) ?
    C1 C2 C3 C4 . . . . -0.4(2) ?
    C1 C2 C3 C3 . . . 2_655 179.68(16) ?
    C2 C3 C4 C5 . . . . 1.0(2) ?
    C3 C3 C4 C5 2_655 . . . -179.08(16) ?
    C1 N1 C5 C4 . . . . 0.6(2) ?
    Co1 N1 C5 C4 . . . . 179.65(11) ?
    C3 C4 C5 N1 . . . . -1.1(2) ?
    C15 N6 C11 C12 . . . . 0.9(3) ?
    N6 C11 C12 C13 . . . . 0.8(4) ?
    C11 C12 C13 C14 . . . . -1.6(3) ?
    C11 C12 C13 C18 . . . . 177.17(18) ?
    C12 C13 C14 C15 . . . . 0.7(3) ?
    C18 C13 C14 C15 . . . . -178.08(16) ?
    C11 N6 C15 C14 . . . . -1.9(3) ?
    C13 C14 C15 N6 . . . . 1.1(3) ?
    C20 N7 C16 C17 . . . . -1.5(3) ?
    N7 C16 C17 C18 . . . . -1.0(3) ?
    C16 C17 C18 C19 . . . . 2.6(3) ?
    C16 C17 C18 C13 . . . . -177.01(17) ?
    C12 C13 C18 C17 . . . . -5.5(3) ?
    C14 C13 C18 C17 . . . . 173.20(17) ?
    C12 C13 C18 C19 . . . . 174.9(2) ?
    C14 C13 C18 C19 . . . . -6.4(3) ?
    C17 C18 C19 C20 . . . . -1.8(3) ?
    C13 C18 C19 C20 . . . . 177.9(2) ?
    C16 N7 C20 C19 . . . . 2.5(4) ?
    C18 C19 C20 N7 . . . . -0.8(4) ?
loop_
    _geom_hbond_atom_site_label_D
    _geom_hbond_atom_site_label_H
    _geom_hbond_atom_site_label_A
    _geom_hbond_site_symmetry_A
    _geom_hbond_distance_DH
    _geom_hbond_distance_HA
    _geom_hbond_distance_DA
    _geom_hbond_angle_DHA
    _geom_hbond_publ_flag
    O1 H1A O1W . 0.856(15) 1.886(16) 2.7406(19) 176(2) y
    O1 H1B N7 2_665 0.852(15) 1.943(16) 2.7744(18) 165(2) y
    O1W H1WA O3 2_566 0.868(16) 2.079(17) 2.924(2) 164(2) y
    O1W H1WB O6 . 0.881(16) 2.192(16) 3.070(3) 174(2) y
    O2 H2A N6 1_655 0.883(15) 1.826(15) 2.7058(19) 174.1(19) y
    O2 H2B O3 1_645 0.849(15) 2.212(17) 2.957(2) 146.5(18) y
data_global
_journal_date_recd_electronic     2008-10-23
_journal_date_accepted     2008-10-28
_journal_name_full     'Acta Crystallographica, Section E'
_journal_year     2008
_journal_volume     64
_journal_issue     11
_journal_page_first     m1485
_journal_page_last     m1485
_journal_paper_category     QM
_journal_coeditor_code     NG2505
_publ_contact_author_name     'Robert L. LaDuca'
_publ_contact_author_address
;
Lyman Briggs College
Department of Chemistry
E-30 Holmes Hall
Michigan State University
East Lansing, MI 48825 USA
;
_publ_contact_author_email     laduca@msu.edu
_publ_contact_author_fax     517-432-2758
_publ_contact_author_phone     517-432-2268
_publ_section_title
;\
<i>catena</i>-Poly[[[tetraaquacobalt(II)]-\m-4,4'-bipyridine-\k^2^<i>N</i>:\
<i>N</i>'] bis(perchlorate) 4,4'-bipyridine disolvate dihydrate]
;
loop_
    _publ_author_name
    _publ_author_footnote
    _publ_author_address
    'Nettleman, Joseph H.' .
;
Lyman Briggs College
Department of Chemistry
Michigan State University
East Lansing, MI 48825
USA
;
    'LaDuca, Robert L.' .
;
Lyman Briggs College
Department of Chemistry
Michigan State University
East Lansing, MI 48825
USA
;
