# Supplementary material for: catena-Poly[[[tetra­aqua­cobalt(II)]-μ-4,4′-bipyridine-κ2 N:N′] bis­(perchlorate) 4,4′-bipyridine disolvate dihydrate]
Source: Acta Crystallogr Sect E Struct Rep Online. 2008 Oct 31;64(Pt 11):m1485. doi: 10.1107/S1600536808035125 (PMC2959782; doi:10.1107/S1600536808035125)
Supplement: Supplementary file 2 [file e-64-m1485-Isup2.hkl]

# 
# h,k,l, Fc-squared, Fo-squared, sigma(Fo-squared) and status flag 
# 
data_I
_shelx_title ' p1b in P-1' 
_shelx_refln_list_code          4 
_shelx_F_calc_maximum      125.67 
_exptl_crystal_F_000       431.00 
_reflns_d_resolution_high  0.7509 
 
loop_ 
 _symmetry_equiv_pos_as_xyz 
 'x, y, z' 
 '-x, -y, -z' 
 
_cell_length_a     8.9590 
_cell_length_b    10.8458 
_cell_length_c    11.4328 
_cell_angle_alpha  64.290 
_cell_angle_beta   71.747 
_cell_angle_gamma  66.848 
 
_shelx_F_squared_multiplier     1.000 
 
loop_ 
 _refln_index_h 
 _refln_index_k 
 _refln_index_l 
 _refln_F_squared_calc 
 _refln_F_squared_meas 
 _refln_F_squared_sigma 
 _refln_observed_status 
   1   0   0        6.65        1.11      0.18 o 
   2   0   0     4168.37     4272.20     58.90 o 
   3   0   0      723.99      752.59      9.13 o 
   4   0   0       49.49       57.55      1.01 o 
   5   0   0     1182.22     1159.99     16.54 o 
   6   0   0       24.88       28.89      1.50 o 
   7   0   0      485.05      446.05      7.07 o 
   8   0   0      172.30      157.28      3.98 o 
   9   0   0       59.48       64.41      2.54 o 
  10   0   0      171.04      183.05      4.91 o 
 -10   1   0       84.87       72.65      4.24 o 
  -9   1   0       42.15       38.84      2.02 o 
  -8   1   0       31.95       32.65      1.73 o 
  -7   1   0       57.45       50.14      2.04 o 
  -6   1   0        9.89       10.56      0.78 o 
  -5   1   0       42.56       45.69      2.23 o 
  -4   1   0     2105.72     2313.83     32.20 o 
  -3   1   0     4574.09     4666.74     54.96 o 
  -2   1   0     9667.96     9994.92    156.04 o 
  -1   1   0     3683.90     3858.13     45.73 o 
   0   1   0      911.09      843.70     13.64 o 
   1   1   0     2972.74     3089.77     36.95 o 
   2   1   0     8569.17     8817.13    114.73 o 
   3   1   0       48.00       61.21      0.96 o 
   4   1   0     1497.69     1451.61     17.38 o 
   5   1   0        4.83       12.18      0.92 o 
   6   1   0      595.35      552.12      8.32 o 
   7   1   0       14.56       19.45      1.04 o 
   8   1   0      330.60      336.20      6.98 o 
   9   1   0      282.32      260.12      6.94 o 
  10   1   0       57.19       51.69      2.42 o 
  -9   2   0       46.11       36.19      2.13 o 
  -8   2   0        2.74        3.27      1.04 o 
  -7   2   0       92.84       98.27      2.36 o 
  -6   2   0      119.47      123.50      2.54 o 
  -5   2   0        3.85        4.35      0.59 o 
  -4   2   0     1868.18     1999.96     23.88 o 
  -3   2   0       98.85       80.65      1.46 o 
  -2   2   0     1397.13     1338.10     15.98 o 
  -1   2   0    13852.85    14019.80    165.28 o 
   0   2   0      942.10      939.90     15.53 o 
   1   2   0    11591.06    11540.12    136.54 o 
   2   2   0     2166.67     2162.71     27.02 o 
   3   2   0        2.37        1.18      0.21 o 
   4   2   0      977.19     1075.24     12.98 o 
   5   2   0      206.87      228.45      4.26 o 
   6   2   0      250.69      246.45      4.15 o 
   7   2   0        1.21        0.76      0.57 o 
   8   2   0      942.50     1001.25     42.25 o 
   9   2   0      144.02      148.32      4.33 o 
  10   2   0      217.92      211.62      5.31 o 
  -9   3   0       12.66       14.53      1.73 o 
  -8   3   0        1.21        0.37      1.09 o 
  -7   3   0       65.53       61.23      5.80 o 
  -6   3   0       14.28       17.85      2.51 o 
  -5   3   0      387.81      408.60      6.44 o 
  -4   3   0       85.03       90.27      1.62 o 
  -3   3   0     8316.39     8841.99    103.76 o 
  -2   3   0     1266.14     1243.30     14.92 o 
  -1   3   0      699.06      768.69     11.08 o 
   0   3   0     1928.93     1915.74     22.70 o 
   1   3   0     1188.33     1252.00     14.92 o 
   2   3   0       28.40       24.44      0.74 o 
   3   3   0      941.90     1130.54     13.57 o 
   4   3   0      270.92      295.25      3.85 o 
   5   3   0      860.12      843.99     10.35 o 
   6   3   0      123.69      134.37      4.74 o 
   7   3   0      653.39      639.66      9.61 o 
   8   3   0      221.68      214.39      3.96 o 
   9   3   0      290.56      289.04      6.35 o 
  10   3   0      172.82      170.54      4.90 o 
  -8   4   0       66.64       77.06      4.08 o 
  -7   4   0       89.37       97.06      3.00 o 
  -6   4   0       96.21       97.29      2.32 o 
  -5   4   0     1314.91     1298.23     18.65 o 
  -4   4   0       37.66       31.70      0.95 o 
  -3   4   0     5096.29     5181.18     61.05 o 
  -2   4   0      706.73      731.33      9.03 o 
  -1   4   0     1182.20     1163.73     13.98 o 
   0   4   0     1535.72     1609.43     19.20 o 
   2   4   0     2246.49     2142.63     25.43 o 
   3   4   0      953.63     1009.31     12.20 o 
   4   4   0      269.17      230.11      3.14 o 
   5   4   0      649.55      654.00     11.76 o 
   6   4   0      322.75      326.42      5.80 o 
   7   4   0      655.56      677.19     10.17 o 
   8   4   0      394.90      398.30     13.22 o 
   9   4   0      974.93      979.01     38.12 o 
  10   4   0       34.04       33.66      1.96 o 
  11   4   0       50.23       43.75      3.59 o 
  -8   5   0        7.86        5.39      2.29 o 
  -7   5   0      162.69      154.93      5.88 o 
  -6   5   0      269.98      288.79      6.28 o 
  -5   5   0      146.44      152.03      4.65 o 
  -4   5   0     1168.14     1155.45     26.49 o 
  -3   5   0      422.10      415.97      5.48 o 
  -2   5   0      556.89      585.56      9.24 o 
  -1   5   0     2278.39     2307.66     40.25 o 
   0   5   0        4.58        8.59      0.65 o 
   1   5   0     2577.81     2590.24     30.69 o 
   3   5   0      100.68       81.36      1.40 o 
   4   5   0      601.58      623.33      7.76 o 
   5   5   0     1496.58     1565.67     18.85 o 
   6   5   0     1948.42     1932.83     23.23 o 
   7   5   0      269.92      273.53      4.68 o 
   8   5   0      789.54      800.77     11.99 o 
   9   5   0      296.17      287.21      6.28 o 
  10   5   0      248.03      224.95      5.48 o 
  11   5   0       38.70       35.10      3.27 o 
  -7   6   0       84.59       84.24      4.41 o 
  -6   6   0      155.27      131.31      3.69 o 
  -5   6   0      129.33      120.42      3.34 o 
  -4   6   0      591.85      584.52     11.00 o 
  -3   6   0      182.45      189.75      4.72 o 
  -2   6   0     1283.21     1298.68     23.75 o 
  -1   6   0      151.26      141.48      3.37 o 
   0   6   0       56.98       70.56      1.14 o 
   1   6   0      708.40      712.49      8.80 o 
   2   6   0        1.97        2.35      0.36 o 
   3   6   0     1108.17     1049.44     12.78 o 
   4   6   0       41.94       37.54      1.27 o 
   5   6   0     1867.65     1852.29     22.25 o 
   6   6   0      480.67      495.73      7.80 o 
   7   6   0      625.73      628.42      9.51 o 
   8   6   0      876.52      875.08     13.02 o 
   9   6   0       31.32       31.04      2.29 o 
  10   6   0      161.15      163.91      6.53 o 
  -7   7   0       18.72       15.18      2.61 o 
  -6   7   0      231.39      236.65      5.71 o 
  -5   7   0      218.63      219.87      5.23 o 
  -4   7   0        0.15       -0.64      0.86 o 
  -3   7   0      214.91      221.29      3.94 o 
  -2   7   0        0.68        0.77      0.59 o 
  -1   7   0       78.99       81.00      1.87 o 
   0   7   0       82.99       87.22      2.49 o 
   1   7   0       35.26       51.66      1.34 o 
   2   7   0      865.64      810.00     14.46 o 
   3   7   0       97.89       87.39      4.33 o 
   4   7   0      440.03      438.02      7.20 o 
   5   7   0      604.10      575.69      8.66 o 
   6   7   0      446.64      456.67      9.11 o 
   7   7   0      564.27      602.71     11.60 o 
   8   7   0        0.26        1.06      1.22 o 
   9   7   0      310.07      310.68      9.80 o 
  10   7   0       33.30       32.16      2.94 o 
  -6   8   0      114.49      109.45      7.84 o 
  -5   8   0       26.53       26.85      2.02 o 
  -4   8   0      179.40      194.29      4.82 o 
  -3   8   0       58.34       60.85      1.85 o 
  -2   8   0       33.74       40.60      1.47 o 
  -1   8   0      145.35      147.58      4.85 o 
   0   8   0        2.08        1.67      0.74 o 
   1   8   0      473.25      467.12      8.98 o 
   2   8   0        5.81        9.95      1.71 o 
   3   8   0      466.01      439.62      9.55 o 
   4   8   0      609.61      612.32     11.35 o 
   5   8   0      336.40      318.20      6.45 o 
   6   8   0     1379.05     1371.44     23.96 o 
   7   8   0      158.89      146.25      3.87 o 
   8   8   0       84.24       87.67      2.89 o 
   9   8   0       46.49       42.61      3.10 o 
  10   8   0        7.82        9.80      2.12 o 
  -5   9   0       57.20       53.22      3.92 o 
  -4   9   0       63.71       60.57      3.92 o 
  -3   9   0        0.13       -0.82      1.63 o 
  -2   9   0      242.50      247.81      5.69 o 
  -1   9   0        0.51        0.08      0.90 o 
   0   9   0       20.72       20.25      1.49 o 
   1   9   0      185.17      188.17      4.43 o 
   2   9   0     1140.40     1098.62     19.59 o 
   3   9   0     1080.67     1094.73     19.47 o 
   4   9   0      212.42      215.10      5.88 o 
   5   9   0     1027.71     1058.13     18.89 o 
   6   9   0      179.82      179.36      4.32 o 
   7   9   0      177.80      192.85      7.51 o 
   8   9   0       48.56       41.30      3.10 o 
  -3  10   0        1.75        1.63      1.96 o 
  -2  10   0       24.30       22.26      1.79 o 
  -1  10   0       98.88      107.11      3.28 o 
   0  10   0      577.62      596.62     11.58 o 
   1  10   0        2.74        0.91      1.22 o 
   2  10   0      466.21      466.44      9.28 o 
   3  10   0      171.18      159.47      4.09 o 
   4  10   0      572.98      529.41     10.31 o 
   5  10   0      343.14      333.56      7.08 o 
   6  10   0      141.21      131.88      3.67 o 
   7  10   0      362.43      378.80      7.89 o 
   8  10   0        0.36        0.49      1.96 o 
  -2  11   0       15.77       12.87      1.72 o 
  -1  11   0        0.36       -0.02      1.21 o 
   0  11   0       20.01       17.74      1.62 o 
   1  11   0      130.26      133.70      3.92 o 
   2  11   0      390.17      392.81     14.04 o 
   3  11   0      211.09      188.17      4.78 o 
   4  11   0      335.76      319.55      6.97 o 
   5  11   0        8.58        7.82      1.32 o 
   6  11   0      156.82      148.38      7.51 o 
   7  11   0        2.43        5.01      1.32 o 
   8  11   0        6.13        6.86      2.45 o 
   1  12   0      140.05      134.76      4.09 o 
   2  12   0       30.61       26.51      2.02 o 
   3  12   0      249.87      243.88      5.99 o 
   4  12   0       29.35       26.61      2.61 o 
   5  12   0        0.78        2.72      1.37 o 
   6  12   0       63.83       72.09      2.93 o 
   7  12   0        1.38        1.96      1.80 o 
  -4 -12   1       92.73       97.14      5.06 o 
  -7 -11   1       85.37       88.95      3.17 o 
  -6 -11   1       21.22       19.87      1.80 o 
  -5 -11   1        3.54        6.04      1.32 o 
  -4 -11   1       32.74       34.36      2.02 o 
  -3 -11   1        2.47        2.96      1.22 o 
  -2 -11   1       84.82       86.74      5.22 o 
  -1 -11   1        0.34       -0.16      1.15 o 
   0 -11   1        4.63        4.22      1.44 o 
   1 -11   1       56.93       65.28      2.81 o 
  -7 -10   1       37.19       29.97      2.00 o 
  -6 -10   1      117.82      117.96      3.51 o 
  -5 -10   1      239.04      242.06      5.59 o 
  -4 -10   1        2.68        2.29      1.09 o 
  -3 -10   1       89.64       89.26      2.93 o 
  -2 -10   1       42.06       37.68      5.55 o 
  -1 -10   1        6.74        3.14      1.06 o 
   0 -10   1       12.25       13.06      1.50 o 
   1 -10   1        0.53        2.12      1.71 o 
   2 -10   1      133.89      131.76      3.90 o 
   3 -10   1        7.95       11.26      2.45 o 
  -7  -9   1       37.03       42.80      2.94 o 
  -6  -9   1      282.17      264.74      5.82 o 
  -5  -9   1        7.08        5.70      1.09 o 
  -4  -9   1       37.96       37.74      2.61 o 
  -3  -9   1      287.13      273.03      5.94 o 
  -2  -9   1       35.67       29.82      1.62 o 
  -1  -9   1      111.72      108.48      3.11 o 
   0  -9   1      142.70      142.85      3.74 o 
   1  -9   1      111.64      112.91      3.28 o 
   2  -9   1       64.49       64.49      2.46 o 
   3  -9   1       33.94       29.39      2.78 o 
   4  -9   1       15.47       17.14      2.61 o 
  -7  -8   1      153.97      153.85      3.86 o 
  -6  -8   1      186.67      187.80      5.88 o 
  -5  -8   1       25.08       22.03      1.49 o 
  -4  -8   1      342.73      348.19      9.96 o 
  -3  -8   1       43.95       51.00      1.90 o 
  -2  -8   1      692.55      680.16     19.84 o 
  -1  -8   1       98.01       95.02      3.10 o 
   0  -8   1        0.38        0.14      0.51 o 
   1  -8   1      218.12      228.92      5.28 o 
   2  -8   1        4.82        5.85      1.23 o 
   3  -8   1      116.70      118.52      2.69 o 
   4  -8   1       21.03       22.45      1.73 o 
   5  -8   1       48.51       52.95      2.94 o 
   6  -8   1       29.22       31.29      2.42 o 
 -10  -7   1       54.34       59.26      3.92 o 
  -9  -7   1       68.69       67.92      3.92 o 
  -8  -7   1       25.25       23.84      2.45 o 
  -7  -7   1      163.37      170.52      4.21 o 
  -6  -7   1      108.65       98.86      3.17 o 
  -5  -7   1      466.21      436.10      8.35 o 
  -4  -7   1       33.90       37.16      1.24 o 
  -3  -7   1       39.23       43.69      1.31 o 
  -2  -7   1      116.57      114.66      2.48 o 
  -1  -7   1        3.95        4.33      1.02 o 
   0  -7   1      385.82      374.32      6.01 o 
   1  -7   1       14.27       14.99      0.79 o 
   2  -7   1      644.76      625.79      9.34 o 
   3  -7   1       15.16       16.66      1.09 o 
   4  -7   1        0.41       -0.24      0.92 o 
   5  -7   1       10.16        9.73      1.37 o 
   6  -7   1        0.26        2.04      1.63 o 
 -10  -6   1       61.62       57.51      2.78 o 
  -9  -6   1       32.66       34.91      1.95 o 
  -8  -6   1      115.13      121.19      3.39 o 
  -7  -6   1       76.52       78.40      2.01 o 
  -6  -6   1      452.67      443.56      7.02 o 
  -5  -6   1       61.65       61.38      1.35 o 
  -4  -6   1       39.61       35.60      0.97 o 
  -3  -6   1      427.29      392.55      6.39 o 
  -2  -6   1        3.59        4.23      0.53 o 
  -1  -6   1      915.44      915.05     12.98 o 
   0  -6   1       66.40       66.66      1.60 o 
   1  -6   1        5.51        4.59      0.51 o 
   2  -6   1      243.29      234.72      3.98 o 
   3  -6   1       24.43       29.00      1.18 o 
   4  -6   1      206.92      201.82      4.67 o 
   5  -6   1       12.50       15.08      1.44 o 
   6  -6   1       22.50       23.63      1.73 o 
   7  -6   1        1.66        0.17      1.32 o 
 -10  -5   1       10.84       10.94      1.50 o 
  -9  -5   1      181.10      176.85      4.43 o 
  -8  -5   1       60.16       62.40      2.86 o 
  -7  -5   1       47.53       52.63      1.94 o 
  -6  -5   1      228.98      225.51      3.30 o 
  -5  -5   1      116.61      125.63      2.59 o 
  -4  -5   1     1255.45     1289.54     15.63 o 
  -3  -5   1       13.71       10.87      0.56 o 
  -2  -5   1     2076.89     2164.54     25.74 o 
  -1  -5   1       17.01       15.46      0.75 o 
   0  -5   1      333.30      338.35      4.42 o 
   1  -5   1      676.22      641.50      7.13 o 
   2  -5   1        3.82        3.86      0.57 o 
   3  -5   1      526.07      513.90      7.68 o 
   4  -5   1       17.70       15.14      1.25 o 
   5  -5   1        0.32       -0.16      0.86 o 
   6  -5   1      244.57      244.25      8.82 o 
   7  -5   1       40.94       31.53      2.02 o 
   8  -5   1       26.03       27.10      3.10 o 
 -10  -4   1      120.18      112.38      3.57 o 
  -9  -4   1       40.56       38.91      2.02 o 
  -8  -4   1       42.83       38.53      1.79 o 
  -7  -4   1      202.00      199.14      4.61 o 
  -6  -4   1        0.39        0.28      0.38 o 
  -5  -4   1      844.59      843.65     10.43 o 
  -4  -4   1      552.30      627.33      7.85 o 
  -3  -4   1      181.48      184.37      2.59 o 
  -2  -4   1      353.23      317.55      4.43 o 
  -1  -4   1     2468.81     2751.63     45.62 o 
   0  -4   1     1820.08     1732.41     20.68 o 
   1  -4   1       17.82       14.87      0.46 o 
   2  -4   1     1222.05     1212.61     14.65 o 
   3  -4   1      313.70      294.64      3.99 o 
   4  -4   1       50.46       49.38      2.21 o 
   5  -4   1       23.79       14.49      1.71 o 
   6  -4   1       38.94       31.32      1.80 o 
   7  -4   1      181.61      169.94      4.38 o 
   8  -4   1       29.11       24.33      2.78 o 
 -10  -3   1       16.94       18.77      1.73 o 
  -9  -3   1        1.93        0.34      0.90 o 
  -8  -3   1      203.85      193.54      4.55 o 
  -7  -3   1        0.41        0.76      0.64 o 
  -6  -3   1       17.86       29.39      1.96 o 
  -5  -3   1      481.56      497.26      6.33 o 
  -4  -3   1        0.54        0.80      0.30 o 
  -3  -3   1     3264.28     3471.34     40.92 o 
  -2  -3   1       83.81       89.50      1.35 o 
  -1  -3   1     4937.56     4826.26     56.87 o 
   1  -3   1        5.86       11.42      0.47 o 
   2  -3   1       31.17       21.44      0.71 o 
   3  -3   1      110.88      114.31      2.33 o 
   4  -3   1      902.62      884.86     12.14 o 
   5  -3   1      309.88      275.24      4.58 o 
   6  -3   1        5.20        5.91      0.85 o 
   7  -3   1       44.20       55.10      1.76 o 
   8  -3   1       13.61       11.93      2.53 o 
   9  -3   1       19.63       18.28      2.61 o 
 -10  -2   1       16.15       19.84      1.79 o 
  -9  -2   1       71.21       61.88      2.42 o 
  -8  -2   1       46.42       43.77      2.04 o 
  -7  -2   1       12.92       11.15      1.18 o 
  -6  -2   1      166.61      152.33      2.82 o 
  -5  -2   1      392.01      471.25      6.00 o 
  -4  -2   1      332.51      306.74      3.99 o 
  -3  -2   1       54.07       43.82      0.81 o 
  -2  -2   1      705.03      697.57      8.44 o 
  -1  -2   1      600.83      606.46      7.45 o 
   0  -2   1     1256.83     1253.42     17.13 o 
   1  -2   1     3146.92     3165.15     33.30 o 
   2  -2   1      144.34      129.55      1.84 o 
   3  -2   1     1629.47     1557.34     31.15 o 
   4  -2   1      378.48      403.73     10.79 o 
   5  -2   1       61.25       58.61      1.54 o 
   6  -2   1       59.73       57.51      1.63 o 
   7  -2   1      114.54      105.02      2.76 o 
   8  -2   1       72.78       65.28      4.82 o 
   9  -2   1        1.14        2.85      1.25 o 
  10  -2   1       19.14       18.45      2.61 o 
 -10  -1   1        0.91        2.56      1.32 o 
  -9  -1   1       33.25       31.11      1.85 o 
  -8  -1   1        1.02       -0.16      0.81 o 
  -7  -1   1      730.36      703.43     17.06 o 
  -6  -1   1       82.20       73.22      2.83 o 
  -5  -1   1       62.20       63.58      1.18 o 
  -4  -1   1     1096.19     1129.63     13.63 o 
  -3  -1   1      213.54      208.98      4.41 o 
  -2  -1   1     3365.42     3332.39     39.35 o 
  -1  -1   1       22.23       18.17      0.41 o 
   0  -1   1     3438.43     3412.16     46.27 o 
   1  -1   1        7.58       14.13      0.78 o 
   2  -1   1    15794.03    16036.71    189.06 o 
   3  -1   1     3582.21     3664.22     69.28 o 
   4  -1   1        0.37        2.61      0.31 o 
   5  -1   1      948.83      910.16     13.12 o 
   6  -1   1        4.08        4.67      0.81 o 
   7  -1   1      178.62      171.30      3.30 o 
   8  -1   1       80.89       86.55      2.26 o 
   9  -1   1       11.41        9.31      1.39 o 
  10  -1   1        2.60        3.97      1.37 o 
 -10   0   1       25.84       24.33      2.02 o 
  -9   0   1        0.17        0.14      0.98 o 
  -8   0   1      128.68      128.37      3.52 o 
  -7   0   1       31.30       30.17      1.56 o 
  -6   0   1      573.35      565.32      8.57 o 
  -5   0   1      694.35      706.71     10.36 o 
  -4   0   1     1038.90     1102.70     18.15 o 
  -3   0   1     2856.68     2750.33     32.52 o 
  -2   0   1     1090.41     1071.11     12.86 o 
  -1   0   1      623.35      639.27      7.75 o 
   0   0   1       17.09       18.78      0.33 o 
   1   0   1       70.94       74.19      0.98 o 
   2   0   1    10828.99    10627.08    127.06 o 
   3   0   1        2.89       36.57      1.63 o 
   4   0   1      523.53      467.81      6.91 o 
   5   0   1      932.14      968.80     19.32 o 
   6   0   1       11.98       10.28      0.92 o 
   7   0   1      321.95      329.41      5.47 o 
   8   0   1        0.98        2.45      0.75 o 
   9   0   1      148.58      133.80      6.04 o 
  10   0   1        0.67        1.34      1.25 o 
  -9   1   1        9.84        8.90      1.39 o 
  -8   1   1      268.70      248.28      5.65 o 
  -7   1   1       12.25       14.80      1.27 o 
  -6   1   1      426.93      416.18      6.56 o 
  -5   1   1      176.03      185.67      3.90 o 
  -4   1   1     2415.90     2446.33     29.08 o 
  -3   1   1       19.82       16.11      0.66 o 
  -2   1   1      715.39      671.23     10.39 o 
  -1   1   1     2403.86     2449.45     29.01 o 
   0   1   1      357.42      328.61      8.52 o 
   1   1   1     1776.18     1950.82     23.41 o 
   2   1   1      104.00      101.54      1.66 o 
   3   1   1       44.71       38.50      0.91 o 
   4   1   1     3104.70     3197.47     44.19 o 
   5   1   1       38.41       41.03      1.13 o 
   6   1   1      449.07      436.56     12.73 o 
   7   1   1      233.31      232.95      6.62 o 
   8   1   1      403.06      400.56      6.56 o 
   9   1   1       13.12       17.33      2.20 o 
  10   1   1        3.41        3.98      1.21 o 
  -9   2   1        1.18        1.10      1.21 o 
  -8   2   1        0.34        0.27      0.98 o 
  -7   2   1      201.69      185.14      4.44 o 
  -6   2   1       84.76       85.92      2.48 o 
  -5   2   1      171.86      167.67      3.05 o 
  -4   2   1       41.27       37.20      1.62 o 
  -3   2   1        8.24       14.11      0.55 o 
  -2   2   1     2245.11     2272.61     26.92 o 
  -1   2   1    11331.22    11583.25    136.79 o 
   0   2   1     2457.62     2299.48     46.33 o 
   1   2   1       16.28       15.70      0.52 o 
   2   2   1       72.54       74.50      1.07 o 
   3   2   1      655.73      611.10      7.43 o 
   4   2   1     1472.87     1582.15     18.89 o 
   5   2   1     1243.41     1272.04     17.98 o 
   6   2   1        9.59       16.80      0.85 o 
   7   2   1        6.36        6.25      0.75 o 
   8   2   1       23.40       26.98      1.53 o 
   9   2   1       25.80       21.86      1.25 o 
  10   2   1       15.33       15.68      2.69 o 
  -9   3   1        8.87        5.39      1.50 o 
  -8   3   1       25.98       27.13      2.12 o 
  -7   3   1      117.25      116.45      3.35 o 
  -6   3   1        0.32       -0.21      0.74 o 
  -5   3   1      146.40      143.66      3.04 o 
  -3   3   1      184.47      115.98      2.62 o 
  -2   3   1      254.83      259.62      4.21 o 
  -1   3   1      607.56      580.19      7.09 o 
   0   3   1     1802.96     1881.43     44.31 o 
   1   3   1       86.78       80.12      1.26 o 
   2   3   1     3592.21     3562.84     58.85 o 
   3   3   1      237.81      217.74      3.72 o 
   4   3   1       37.34       38.01      0.92 o 
   5   3   1       15.55       19.49      0.65 o 
   6   3   1      126.37      137.30      2.57 o 
   7   3   1      205.59      201.25      3.67 o 
   8   3   1       14.38       14.35      1.24 o 
   9   3   1      119.80      120.48      2.76 o 
  10   3   1       10.83       13.71      1.50 o 
  11   3   1        4.41        7.67      2.29 o 
  -9   4   1        8.99        7.02      2.29 o 
  -8   4   1       16.17       16.14      1.67 o 
  -7   4   1       72.23       72.18      3.59 o 
  -6   4   1      195.90      211.22      4.79 o 
  -5   4   1       22.48       23.30      1.12 o 
  -4   4   1       48.25       49.33      1.16 o 
  -3   4   1      392.93      429.70      5.56 o 
  -2   4   1       43.14       35.46      0.85 o 
  -1   4   1     1166.01     1017.52     12.29 o 
   0   4   1        0.41        0.33      0.31 o 
   1   4   1       94.43       83.36      2.60 o 
   2   4   1     1831.87     1890.86     22.46 o 
   3   4   1       51.43       46.60      1.81 o 
   4   4   1     1283.29     1293.98     15.52 o 
   5   4   1      846.49      892.01     10.96 o 
   6   4   1       84.56       85.37      1.88 o 
   7   4   1       61.49       62.43      1.66 o 
   8   4   1      168.68      167.36      3.26 o 
   9   4   1        0.87        0.66      0.78 o 
  10   4   1        3.68        4.90      1.15 o 
  11   4   1       17.91       24.33      2.78 o 
  -8   5   1        2.47       -0.65      1.80 o 
  -7   5   1       31.93       28.25      1.85 o 
  -6   5   1       94.75       81.22      3.67 o 
  -5   5   1       53.63       60.51      1.73 o 
  -4   5   1      146.69      140.27      2.79 o 
  -3   5   1       15.44       11.88      0.65 o 
  -2   5   1      652.22      607.12      7.64 o 
  -1   5   1        4.51        3.15      0.38 o 
   0   5   1       57.22       45.12      0.93 o 
   1   5   1     6738.83     6760.89    117.09 o 
   2   5   1      197.52      242.44      7.21 o 
   3   5   1      776.40      747.50      9.16 o 
   4   5   1      449.41      481.21      6.53 o 
   5   5   1      485.27      559.09      7.08 o 
   6   5   1      482.77      466.87      6.69 o 
   7   5   1       66.05       71.11      2.06 o 
   8   5   1      224.62      242.64      4.33 o 
   9   5   1        3.66        4.52      1.07 o 
  10   5   1       88.17       91.69      3.06 o 
  11   5   1       11.11       10.61      2.29 o 
  -7   6   1       26.33       31.18      2.78 o 
  -6   6   1        5.85        1.96      1.63 o 
  -5   6   1       75.09       81.48      2.66 o 
  -4   6   1      127.76      138.26      2.85 o 
  -3   6   1      234.93      225.73      3.76 o 
  -2   6   1      223.52      226.25      3.26 o 
  -1   6   1       39.60       44.91      1.03 o 
   0   6   1      744.80      733.24      9.09 o 
   1   6   1       82.70       83.22      2.21 o 
   2   6   1     1108.49     1137.77     13.77 o 
   3   6   1      300.93      325.32      4.25 o 
   4   6   1       83.45       74.86      1.36 o 
   5   6   1       18.21       16.63      1.43 o 
   6   6   1      342.16      342.37      4.64 o 
   7   6   1      156.80      165.36      3.17 o 
   8   6   1       12.53       16.75      1.10 o 
   9   6   1      152.92      146.74      3.98 o 
  10   6   1       48.75       52.24      3.43 o 
  -7   7   1        0.26        0.49      1.96 o 
  -6   7   1       31.37       35.10      2.78 o 
  -5   7   1        1.48        2.24      1.09 o 
  -4   7   1        6.52        4.09      0.98 o 
  -3   7   1      225.61      224.81      4.08 o 
  -2   7   1      133.51      144.08      2.78 o 
  -1   7   1      791.33      783.81     11.32 o 
   0   7   1       25.35       29.44      0.84 o 
   1   7   1       15.39       19.18      0.78 o 
   2   7   1      364.48      392.15      6.02 o 
   3   7   1      106.87      117.15      3.29 o 
   4   7   1      873.72      863.18     16.25 o 
   5   7   1        0.34        0.36      0.50 o 
   6   7   1       57.61       52.94      2.11 o 
   7   7   1       51.69       58.74      2.29 o 
   8   7   1       12.17       13.62      1.32 o 
   9   7   1      127.29      129.58      3.69 o 
  10   7   1       10.39        9.47      2.12 o 
  -5   8   1        5.92        5.06      1.96 o 
  -4   8   1        5.10        5.88      1.80 o 
  -3   8   1       20.03       19.99      1.56 o 
  -2   8   1      209.44      207.61      4.72 o 
  -1   8   1       28.60       31.67      2.29 o 
   0   8   1       23.24       22.28      1.88 o 
   1   8   1      599.12      593.83     13.88 o 
   2   8   1      162.77      151.40      4.82 o 
   3   8   1      394.82      393.17     11.18 o 
   4   8   1     1475.65     1413.46     20.11 o 
   5   8   1      190.84      198.91      3.57 o 
   6   8   1        0.63       -0.21      0.55 o 
   7   8   1        9.97        8.31      1.15 o 
   8   8   1      129.10      135.41      3.69 o 
   9   8   1       14.16       16.23      1.56 o 
  10   8   1      241.56      250.44      8.65 o 
  -4   9   1        9.98       10.78      2.45 o 
  -3   9   1       34.61       38.88      2.02 o 
  -2   9   1      255.99      265.94      5.87 o 
  -1   9   1      102.28      103.04      3.27 o 
   0   9   1      166.28      182.01      4.32 o 
   1   9   1        1.47        0.98      0.81 o 
   2   9   1       59.51       64.89      2.25 o 
   3   9   1      517.60      506.16     15.75 o 
   4   9   1       44.99       35.08      1.67 o 
   5   9   1      215.22      206.68      4.72 o 
   6   9   1       45.04       51.54      2.07 o 
   7   9   1      269.83      283.84      6.04 o 
   8   9   1        2.26        1.31      1.04 o 
   9   9   1       53.18       50.70      2.42 o 
  10   9   1      109.73      114.77      5.39 o 
  -4  10   1       13.62       18.28      2.94 o 
  -3  10   1       22.62       22.69      2.78 o 
  -2  10   1        5.15        1.10      1.25 o 
  -1  10   1      115.59      120.92      3.51 o 
   0  10   1        0.67       -0.35      1.47 o 
   1  10   1      460.93      455.94      9.10 o 
   2  10   1      136.52      132.65      3.57 o 
   3  10   1        5.17        5.12      3.10 o 
   4  10   1       14.51       14.84      2.12 o 
   5  10   1       32.72       31.40      1.72 o 
   6  10   1      297.89      284.95     12.16 o 
   7  10   1       71.17       71.48      4.82 o 
   8  10   1        6.67        3.10      1.63 o 
   9  10   1      363.75      422.35     13.06 o 
  -2  11   1       16.52       20.60      2.61 o 
  -1  11   1      171.16      173.59      8.08 o 
   0  11   1        6.33        1.47      1.63 o 
   1  11   1       48.33       42.83      2.18 o 
   2  11   1        3.06        1.71      1.04 o 
   3  11   1       10.23        7.58      1.21 o 
   4  11   1       15.53       18.43      1.63 o 
   5  11   1        0.70        1.26      0.98 o 
   6  11   1       78.34       75.34      2.76 o 
   7  11   1      131.89      138.49      4.16 o 
   8  11   1       92.95       85.22      4.73 o 
   9  11   1       13.70       15.02      2.61 o 
  -1  12   1       63.96       57.14      3.75 o 
   0  12   1       91.99       97.06      3.39 o 
   1  12   1       30.67       32.63      2.13 o 
   2  12   1        9.78        6.35      1.44 o 
   3  12   1        1.19        0.56      1.09 o 
   4  12   1        0.37       -0.98      3.43 o 
   5  12   1       82.95       84.93      3.04 o 
   6  12   1       19.55       24.09      1.95 o 
   7  12   1       49.04       43.00      2.35 o 
  -6 -11   2       26.03       25.33      2.11 o 
  -5 -11   2      110.41      122.56      6.61 o 
  -4 -11   2       34.59       33.86      2.13 o 
  -3 -11   2       17.53       15.98      1.67 o 
  -2 -11   2        3.88        3.27      1.80 o 
  -1 -11   2        4.01        5.12      1.37 o 
   0 -11   2       26.10       29.06      2.78 o 
   1 -11   2        1.70        2.61      1.96 o 
  -7 -10   2       35.21       39.84      3.10 o 
  -6 -10   2      147.33      145.54      5.06 o 
  -5 -10   2       16.60       17.82      1.62 o 
  -4 -10   2        9.49       10.29      1.44 o 
  -3 -10   2       71.71       75.32      2.76 o 
  -2 -10   2        0.52       -0.98      0.98 o 
  -1 -10   2       12.10       10.55      1.88 o 
   0 -10   2       11.46       15.27      1.60 o 
   1 -10   2       55.39       48.77      2.35 o 
   2 -10   2        8.46        9.46      2.61 o 
  -7  -9   2       98.99      111.34      4.57 o 
  -6  -9   2      376.04      358.66     10.61 o 
  -5  -9   2        0.86       -0.90      0.90 o 
  -4  -9   2      270.87      257.12      5.71 o 
  -3  -9   2       31.52       27.20      1.63 o 
  -2  -9   2      136.05      121.85      3.46 o 
  -1  -9   2      123.70      132.32      3.69 o 
   0  -9   2        8.80       12.19      1.39 o 
   1  -9   2      237.28      244.52      5.69 o 
   2  -9   2      117.90      117.44      3.51 o 
   3  -9   2      139.27      137.46      6.04 o 
   4  -9   2       11.81       12.08      2.45 o 
  -7  -8   2      141.19      143.83      5.06 o 
  -6  -8   2       15.18       15.17      1.32 o 
  -5  -8   2       68.15       74.49      2.48 o 
  -4  -8   2       31.63       31.40      1.67 o 
  -3  -8   2        1.22        0.65      0.81 o 
  -2  -8   2      466.05      448.36      8.76 o 
  -1  -8   2       56.54       52.56      2.02 o 
   0  -8   2      301.00      293.78      4.28 o 
   1  -8   2      166.14      173.00      2.88 o 
   2  -8   2       59.82       54.44      1.75 o 
   3  -8   2      210.88      208.05      4.00 o 
   4  -8   2        0.45        1.31      1.27 o 
   5  -8   2       52.07       47.30      4.33 o 
  -6  -7   2      100.84       96.50      2.23 o 
  -5  -7   2      369.48      335.53      5.43 o 
  -4  -7   2      373.97      334.37      5.36 o 
  -3  -7   2      545.29      540.92      8.13 o 
  -2  -7   2       40.81       39.85      1.31 o 
  -1  -7   2      283.44      311.02      5.08 o 
   0  -7   2      155.38      159.03      3.12 o 
   1  -7   2       50.61       53.01      1.80 o 
   2  -7   2      343.72      347.21      6.51 o 
   3  -7   2       19.49       17.10      1.15 o 
   4  -7   2       77.34       72.56      2.58 o 
   5  -7   2       10.28       12.41      1.96 o 
   6  -7   2        3.73        9.42      2.53 o 
 -10  -6   2        6.22        9.36      3.84 o 
  -9  -6   2      215.05      219.18      5.31 o 
  -8  -6   2       10.00       12.33      2.04 o 
  -7  -6   2       51.06       47.19      1.90 o 
  -6  -6   2        0.87        1.34      0.55 o 
  -5  -6   2      107.54      107.49      2.26 o 
  -4  -6   2      207.74      199.08      3.42 o 
  -3  -6   2        0.59        1.47      0.98 o 
  -2  -6   2      127.18      124.55      2.41 o 
  -1  -6   2      670.96      664.54     11.83 o 
   0  -6   2        7.11        5.56      0.69 o 
   1  -6   2      318.96      309.19      4.25 o 
   2  -6   2      128.74      126.74      2.18 o 
   3  -6   2      154.50      158.18      4.31 o 
   4  -6   2        3.66        4.76      1.09 o 
   5  -6   2        3.96        3.60      1.09 o 
   6  -6   2        1.53        3.60      1.55 o 
   7  -6   2       10.18       11.93      1.62 o 
 -10  -5   2       36.20       33.36      2.13 o 
  -9  -5   2      177.93      174.22      4.50 o 
  -8  -5   2       83.99       75.64      2.60 o 
  -7  -5   2      265.22      251.17      6.94 o 
  -6  -5   2       30.03       33.40      1.22 o 
  -5  -5   2      731.04      763.00      9.58 o 
  -4  -5   2      335.78      350.86      4.69 o 
  -3  -5   2      283.41      258.19      3.55 o 
  -2  -5   2     2011.78     2011.36     27.58 o 
  -1  -5   2      107.01      136.99      2.47 o 
   0  -5   2     2938.13     3063.66     41.66 o 
   1  -5   2        7.00        9.57      0.82 o 
   2  -5   2       40.93       44.51      1.12 o 
   3  -5   2      217.22      209.24      3.60 o 
   4  -5   2       56.66       49.68      1.95 o 
   5  -5   2      135.50      130.27      3.46 o 
   6  -5   2        0.88        1.31      1.04 o 
   7  -5   2       79.95       64.45      2.86 o 
   8  -5   2       17.55       20.90      1.96 o 
 -10  -4   2       18.19       21.25      1.90 o 
  -9  -4   2       29.97       30.44      1.85 o 
  -8  -4   2      411.99      384.99      7.84 o 
  -7  -4   2       11.70       10.75      1.09 o 
  -6  -4   2       32.37       35.49      1.08 o 
  -5  -4   2      346.37      328.06      4.44 o 
  -4  -4   2      525.10      566.95      7.16 o 
  -3  -4   2     1687.18     1707.29     22.20 o 
  -2  -4   2     1249.02     1402.73     17.18 o 
  -1  -4   2      301.59      281.85      3.71 o 
   0  -4   2      642.52      681.01      9.69 o 
   1  -4   2      268.39      275.57      4.30 o 
   2  -4   2     1216.78     1166.97     14.06 o 
   3  -4   2       60.74       60.03      1.50 o 
   4  -4   2      457.82      452.99      8.70 o 
   5  -4   2       11.20       11.81      1.15 o 
   6  -4   2       55.23       67.04      2.94 o 
   7  -4   2        0.69        5.31      1.15 o 
   8  -4   2       65.07       48.95      2.48 o 
 -10  -3   2       16.26       16.75      2.37 o 
  -9  -3   2        3.35        1.63      1.04 o 
  -8  -3   2      144.96      142.35      4.00 o 
  -7  -3   2       69.97       62.23      2.13 o 
  -6  -3   2      703.72      722.21     11.65 o 
  -5  -3   2       36.89       47.01      1.07 o 
  -4  -3   2      390.15      391.93      7.62 o 
  -3  -3   2      266.22      261.94      3.49 o 
  -2  -3   2      138.97      154.60      2.43 o 
  -1  -3   2     7241.40     7766.26     91.33 o 
   0  -3   2     1497.94     1576.51     21.58 o 
   1  -3   2      229.86      210.42      3.32 o 
   2  -3   2       98.46       87.97      1.26 o 
   3  -3   2       29.59       30.54      0.80 o 
   4  -3   2      631.92      646.18      8.13 o 
   5  -3   2      362.11      357.26      5.77 o 
   6  -3   2      677.62      634.44      9.67 o 
   7  -3   2       61.73       53.00      3.35 o 
   8  -3   2       87.37       87.04      3.00 o 
   9  -3   2       22.71       28.08      2.94 o 
 -10  -2   2        2.99        2.71      1.32 o 
  -9  -2   2       17.99       15.45      1.56 o 
  -8  -2   2        5.08        7.15      1.80 o 
  -7  -2   2      165.87      158.44      3.87 o 
  -6  -2   2       42.66       49.35      1.79 o 
  -5  -2   2       99.59      102.44      1.70 o 
  -4  -2   2     2278.00     2252.85     26.82 o 
  -3  -2   2     1128.79     1257.08     18.71 o 
  -2  -2   2       12.80        2.41      0.45 o 
  -1  -2   2       10.97        8.47      0.38 o 
   0  -2   2      450.30      422.21      6.02 o 
   1  -2   2      103.72      115.00      4.40 o 
   2  -2   2       89.53       83.29      1.17 o 
   3  -2   2        3.78        2.00      0.40 o 
   4  -2   2      495.05      503.32      6.39 o 
   5  -2   2      135.14      130.01      2.54 o 
   6  -2   2        0.90        3.51      0.62 o 
   7  -2   2       66.41       70.99      1.95 o 
   8  -2   2      142.71      129.76      2.92 o 
   9  -2   2        1.28        0.39      1.09 o 
 -10  -1   2       14.41       16.49      2.45 o 
  -9  -1   2        1.96        1.50      1.09 o 
  -8  -1   2       94.71       94.59      3.10 o 
  -7  -1   2      319.27      321.95      6.63 o 
  -6  -1   2       46.70       49.10      2.45 o 
  -5  -1   2     1648.58     1702.34     20.42 o 
  -4  -1   2      156.46      176.44      3.75 o 
  -3  -1   2      818.10      758.59      9.23 o 
  -2  -1   2      755.81      808.29      9.75 o 
  -1  -1   2        4.87        3.45      0.28 o 
   0  -1   2     2009.94     1983.11     23.61 o 
   1  -1   2      939.42      924.77     11.12 o 
   2  -1   2      176.47      160.59      1.95 o 
   3  -1   2      223.65      225.19      5.44 o 
   4  -1   2      734.23      725.82     14.26 o 
   5  -1   2      296.11      313.83      5.02 o 
   6  -1   2        0.99        1.51      0.66 o 
   7  -1   2      204.07      217.71      3.99 o 
   8  -1   2      148.68      156.77      3.27 o 
   9  -1   2       41.82       40.42      2.17 o 
  10  -1   2       36.34       29.42      2.08 o 
  -9   0   2        0.21       -0.10      1.09 o 
  -8   0   2      164.91      153.09      3.98 o 
  -7   0   2        8.35       10.39      1.63 o 
  -6   0   2      619.52      626.34     11.54 o 
  -5   0   2      130.30      143.57      3.29 o 
  -4   0   2     2148.99     2226.47     35.46 o 
  -3   0   2     2904.99     3051.23     41.21 o 
  -2   0   2      417.93      398.66      6.64 o 
  -1   0   2     5345.71     5548.22     67.18 o 
   0   0   2      698.27      778.30      9.37 o 
   1   0   2     3859.11     3995.96     47.38 o 
   2   0   2     5543.01     5567.41     58.55 o 
   3   0   2       49.76       57.93      0.96 o 
   4   0   2     3112.98     2931.35     40.52 o 
   5   0   2      242.70      263.35      4.27 o 
   6   0   2      580.31      601.74     20.23 o 
   7   0   2      103.88      103.58      2.45 o 
   8   0   2      180.66      173.08      3.46 o 
   9   0   2       14.86       19.28      1.29 o 
  10   0   2        0.13       -1.31      1.31 o 
  -9   1   2      109.07      116.66      3.69 o 
  -8   1   2       16.97       16.30      1.50 o 
  -7   1   2      373.51      369.61      7.75 o 
  -6   1   2      513.03      537.23     10.94 o 
  -5   1   2        6.58        9.59      0.86 o 
  -4   1   2     1612.78     1608.46     19.26 o 
  -3   1   2      352.07      383.53      4.85 o 
  -2   1   2     1972.89     1787.81     21.23 o 
  -1   1   2      168.23      172.22      2.26 o 
   0   1   2      622.68      600.94      7.25 o 
   1   1   2    11196.41    11940.77    141.40 o 
   2   1   2        1.45        3.72      0.60 o 
   3   1   2     3677.96     3628.16     56.54 o 
   4   1   2      448.85      527.02     14.05 o 
   5   1   2      574.02      554.68     11.61 o 
   6   1   2      181.59      188.93      3.33 o 
   7   1   2      177.49      181.89      3.65 o 
   8   1   2      336.10      343.70     12.40 o 
   9   1   2       81.02       76.68      2.17 o 
  10   1   2       39.03       39.16      2.13 o 
  -9   2   2        1.19        0.30      1.21 o 
  -8   2   2       64.91       64.00      2.54 o 
  -7   2   2      170.93      158.16      3.98 o 
  -6   2   2       45.85       47.84      1.85 o 
  -5   2   2      388.51      386.48      7.44 o 
  -4   2   2        7.04        9.36      0.52 o 
  -3   2   2      900.38      843.91     10.29 o 
  -2   2   2       35.61       30.93      0.75 o 
  -1   2   2       12.91        6.67      0.51 o 
   0   2   2     4402.78     4338.47     51.23 o 
   1   2   2     3230.32     3252.52     49.51 o 
   2   2   2      729.88      823.75      9.90 o 
   3   2   2        1.78        1.78      0.26 o 
   4   2   2      462.81      430.00      6.37 o 
   5   2   2     3224.29     3304.97     45.76 o 
   6   2   2       24.20       27.36      1.48 o 
   7   2   2      706.66      736.66     10.99 o 
   8   2   2        0.72        2.04      0.69 o 
   9   2   2      105.15      101.68      2.59 o 
  10   2   2        9.30        4.82      1.00 o 
  11   2   2        0.46        0.75      1.80 o 
  -9   3   2        0.35        3.10      1.96 o 
  -8   3   2       75.83       72.59      3.51 o 
  -7   3   2       36.03       38.09      1.90 o 
  -6   3   2      203.75      214.52      7.92 o 
  -5   3   2       29.05       26.11      1.32 o 
  -4   3   2       22.60       21.67      0.87 o 
  -3   3   2      221.59      225.10      4.15 o 
  -2   3   2       14.49       18.39      0.59 o 
  -1   3   2      752.61      984.52     11.84 o 
   0   3   2      541.82      533.93     32.24 o 
   1   3   2      647.74      620.22      8.78 o 
   2   3   2      546.98      530.21      6.48 o 
   3   3   2      145.48      200.45      2.64 o 
   4   3   2      214.04      238.80      3.17 o 
   5   3   2      659.59      738.54      9.08 o 
   6   3   2      125.01      139.37      3.72 o 
   7   3   2        0.62        2.32      0.65 o 
   8   3   2       69.39       69.05      1.85 o 
   9   3   2       66.31       71.45      2.04 o 
  10   3   2       44.99       43.56      1.73 o 
  11   3   2       72.50       76.59      3.00 o 
  -8   4   2       14.84       13.06      1.96 o 
  -7   4   2      100.14       98.69      3.12 o 
  -6   4   2      113.50      113.41      3.17 o 
  -5   4   2        0.48        0.82      1.06 o 
  -4   4   2      143.09      145.53      2.36 o 
  -3   4   2       61.03       75.34      1.43 o 
  -2   4   2      632.57      674.06      8.33 o 
  -1   4   2       19.94       17.00      0.55 o 
   0   4   2      280.49      291.95      3.72 o 
   1   4   2     3763.94     3712.02     44.01 o 
   2   4   2       86.96      111.98      2.54 o 
   3   4   2      370.69      340.87      4.31 o 
   4   4   2      618.69      687.25      8.43 o 
   5   4   2      473.35      472.29      5.98 o 
   6   4   2       62.98       72.14      2.31 o 
   7   4   2        8.67       10.49      0.78 o 
   8   4   2       39.25       45.85      1.51 o 
   9   4   2       78.21       74.37      2.04 o 
  10   4   2        4.95        4.61      1.34 o 
  11   4   2        0.25        0.57      1.27 o 
  -8   5   2        0.11       -0.18      1.32 o 
  -7   5   2      155.61      162.92      8.82 o 
  -6   5   2       30.70       28.56      1.62 o 
  -5   5   2      126.72      112.69      3.06 o 
  -4   5   2       32.76       32.29      1.02 o 
  -3   5   2       54.34       55.73      1.24 o 
  -2   5   2      590.29      561.42      8.13 o 
   0   5   2     1671.75     1610.76     19.26 o 
   1   5   2      404.18      389.44      7.25 o 
   2   5   2     1192.15     1322.55     26.72 o 
   3   5   2      888.09      908.71     11.02 o 
   4   5   2      430.69      438.76      5.56 o 
   5   5   2      942.21     1013.97     15.26 o 
   6   5   2      394.60      365.33      5.70 o 
   7   5   2      556.49      563.07      8.56 o 
   8   5   2      143.40      154.16      3.07 o 
   9   5   2       44.24       40.35      1.54 o 
  10   5   2       62.21       71.75      2.16 o 
  11   5   2        1.20        1.14      1.21 o 
  -7   6   2        0.96       -1.63      1.63 o 
  -6   6   2       74.93       78.56      5.14 o 
  -5   6   2       34.42       45.44      3.43 o 
  -4   6   2       22.25       21.38      1.54 o 
  -3   6   2      618.78      624.75      8.86 o 
  -2   6   2        0.47        1.06      0.41 o 
  -1   6   2       68.24       54.63      2.39 o 
   0   6   2      785.40      841.22     10.31 o 
   1   6   2        7.58        8.30      0.45 o 
   2   6   2     5453.24     5641.52     66.52 o 
   3   6   2      202.99      246.43      6.29 o 
   4   6   2      742.96      723.93      8.94 o 
   5   6   2      216.56      220.52      3.11 o 
   6   6   2       64.32       62.84      1.37 o 
   7   6   2        3.54        2.94      0.81 o 
   8   6   2      119.69      122.29      3.35 o 
   9   6   2      215.02      232.51      5.43 o 
  10   6   2        3.61        3.13      1.21 o 
  11   6   2       55.00       55.83      3.75 o 
  -7   7   2        0.13        0.33      1.80 o 
  -6   7   2       29.57       29.22      2.78 o 
  -5   7   2        0.37       -1.31      1.31 o 
  -4   7   2       25.20       30.00      1.67 o 
  -3   7   2      111.58      112.97      2.29 o 
  -2   7   2      445.52      452.04      6.01 o 
  -1   7   2      554.16      563.41      7.23 o 
   0   7   2        2.94        4.00      0.44 o 
   1   7   2      739.64      747.57     10.92 o 
   2   7   2       51.59       48.97      1.39 o 
   3   7   2       31.51       34.21      1.09 o 
   4   7   2        6.50        9.92      1.80 o 
   5   7   2        0.65        0.55      0.43 o 
   6   7   2     1594.36     1591.88     24.64 o 
   7   7   2      175.79      189.92      4.44 o 
   8   7   2      172.52      186.00      4.50 o 
   9   7   2       36.40       35.88      1.90 o 
  10   7   2      141.93      127.50      3.81 o 
  -4   8   2       26.67       30.86      2.78 o 
  -3   8   2        7.96        6.34      1.09 o 
  -2   8   2      107.51      111.27      3.11 o 
  -1   8   2       19.05       15.97      1.21 o 
   0   8   2      175.31      178.75      3.23 o 
   1   8   2       42.39       46.31      1.40 o 
   2   8   2      202.85      187.48      3.32 o 
   3   8   2      252.00      248.89      4.20 o 
   4   8   2      364.20      324.55      5.27 o 
   5   8   2       21.69       19.26      0.99 o 
   6   8   2       82.34       83.93      2.03 o 
   7   8   2       40.48       44.98      1.96 o 
   8   8   2        8.27       10.46      1.27 o 
   9   8   2        1.28        3.33      1.09 o 
  10   8   2      206.68      227.34      5.66 o 
  -4   9   2       18.27       14.37      2.29 o 
  -3   9   2      143.90      153.74      4.02 o 
  -2   9   2       15.61       12.73      1.39 o 
  -1   9   2      509.23      500.60      9.68 o 
   0   9   2       96.46      110.34      3.06 o 
   1   9   2       98.94       86.60      3.67 o 
   2   9   2      576.56      599.27     18.37 o 
   3   9   2       46.06       44.32      1.79 o 
   4   9   2       10.34        8.59      1.04 o 
   5   9   2        4.83        3.59      0.81 o 
   6   9   2      240.71      242.05      4.29 o 
   7   9   2      128.66      135.95      4.26 o 
   8   9   2       15.09       17.00      1.50 o 
   9   9   2      227.48      248.41      5.89 o 
  10   9   2       43.94       48.63      2.48 o 
  -3  10   2       44.49       44.57      3.27 o 
  -2  10   2       25.53       25.87      1.79 o 
  -1  10   2      281.70      286.86      6.34 o 
   0  10   2       42.37       35.89      1.88 o 
   1  10   2       46.05       48.17      2.37 o 
   2  10   2        1.02        2.29      0.92 o 
   3  10   2      912.79      853.90     15.55 o 
   4  10   2        5.93       11.34      1.63 o 
   5  10   2      121.31      111.88      3.11 o 
   6  10   2       74.67       69.51      2.42 o 
   7  10   2        8.62        7.22      1.14 o 
   8  10   2      190.37      183.01      6.86 o 
   9  10   2        1.67        1.43      1.21 o 
  10  10   2       96.67       98.08      4.16 o 
  -3  11   2        2.17       -1.96      1.96 o 
  -2  11   2       83.76       98.58      3.34 o 
  -1  11   2       10.95       12.45      1.56 o 
   0  11   2       28.02       28.21      1.79 o 
   1  11   2      330.74      325.52      7.03 o 
   2  11   2        0.47        0.58      0.98 o 
   3  11   2      117.29      113.40      4.08 o 
   4  11   2       31.24       32.27      2.86 o 
   5  11   2      106.72      105.94      3.23 o 
   6  11   2        5.04        3.43      1.15 o 
   7  11   2      194.46      186.37      4.72 o 
   8  11   2      143.92      163.26      6.53 o 
   9  11   2       60.64       64.16      4.08 o 
  -1  12   2       68.42       64.15      2.94 o 
   0  12   2       11.00       12.05      1.60 o 
   1  12   2       22.23       22.97      1.84 o 
   2  12   2        2.68        0.42      1.09 o 
   3  12   2        1.17        1.48      1.14 o 
   4  12   2       41.01       37.56      2.07 o 
   5  12   2       13.81       17.87      3.18 o 
   6  12   2        7.65        6.77      1.32 o 
   7  12   2      235.83      241.12      5.81 o 
   8  12   2       15.68       23.84      2.94 o 
   3  13   2        6.71        8.49      2.29 o 
   4  13   2       39.74       39.41      2.30 o 
   5  13   2        9.29        8.98      2.12 o 
   6  13   2       25.78       24.98      2.78 o 
   7  13   2       13.85       12.24      2.29 o 
  -5 -11   3        1.79        3.43      2.12 o 
  -4 -11   3       18.31       23.18      3.10 o 
  -3 -11   3       67.33       70.20      4.41 o 
  -2 -11   3        3.69        4.24      2.12 o 
  -7 -10   3       41.36       49.30      3.43 o 
  -6 -10   3       16.98       16.82      2.45 o 
  -5 -10   3        5.38        8.40      3.35 o 
  -4 -10   3        6.62        8.52      1.44 o 
  -3 -10   3        0.72       -0.82      1.63 o 
  -2 -10   3        2.07        1.31      1.15 o 
  -1 -10   3      125.83      128.64      3.80 o 
   0 -10   3        1.77        2.27      1.25 o 
   1 -10   3       30.60       30.38      3.84 o 
   2 -10   3        6.22        9.14      2.29 o 
  -7  -9   3       17.08       10.45      2.12 o 
  -6  -9   3       17.22       22.20      2.45 o 
  -5  -9   3       48.34       43.82      2.13 o 
  -4  -9   3       64.73       64.83      3.43 o 
  -3  -9   3       65.34       51.79      2.19 o 
  -2  -9   3      270.62      256.54      5.82 o 
  -1  -9   3        0.35       -1.06      1.06 o 
   0  -9   3       19.54       19.15      1.62 o 
   1  -9   3       14.84       14.27      1.56 o 
   2  -9   3        2.85        0.97      1.21 o 
   3  -9   3       10.64       12.08      2.29 o 
  -7  -8   3        7.02        5.55      1.63 o 
  -6  -8   3       86.20       83.26      3.75 o 
  -5  -8   3      342.43      346.58      7.21 o 
  -4  -8   3       18.44       16.41      1.39 o 
  -3  -8   3       67.66       77.93      2.60 o 
  -2  -8   3      233.96      229.09     10.78 o 
  -1  -8   3       73.85       63.17      2.31 o 
   0  -8   3      263.97      260.06      5.76 o 
   1  -8   3        6.16        4.92      0.78 o 
   2  -8   3      100.74      102.38      2.53 o 
   3  -8   3        0.38        0.10      1.09 o 
   4  -8   3       16.06        9.54      1.56 o 
   5  -8   3       14.04       16.49      2.45 o 
  -7  -7   3       75.83       68.01      2.36 o 
  -6  -7   3      161.76      159.40      3.87 o 
  -5  -7   3       50.22       38.67      1.44 o 
  -4  -7   3      683.24      634.82     10.75 o 
  -3  -7   3      190.82      191.02      3.51 o 
  -2  -7   3        3.47        2.93      0.69 o 
  -1  -7   3      273.50      261.57      4.45 o 
   0  -7   3       30.97       29.45      1.25 o 
   1  -7   3       38.16       40.99      1.26 o 
   2  -7   3       49.46       51.56      1.51 o 
   3  -7   3       18.51       20.04      1.22 o 
   4  -7   3        7.29        5.60      1.21 o 
   5  -7   3        1.02        1.12      1.21 o 
   6  -7   3       40.91       36.76      2.30 o 
  -9  -6   3       27.53       30.10      2.02 o 
  -8  -6   3       18.86       20.73      2.45 o 
  -7  -6   3       91.11       98.61      4.24 o 
  -6  -6   3       60.05       51.75      2.12 o 
  -5  -6   3       41.28       47.66      1.81 o 
  -4  -6   3      156.28      181.81      3.30 o 
  -3  -6   3      544.98      518.96      7.82 o 
  -2  -6   3      659.60      644.28      9.48 o 
  -1  -6   3       44.72       52.49      1.47 o 
   0  -6   3       57.01       68.76      1.75 o 
   1  -6   3       20.44       17.18      0.97 o 
   2  -6   3      394.55      375.04      5.15 o 
   3  -6   3      395.34      357.67      6.36 o 
   4  -6   3        0.38        0.96      0.98 o 
   5  -6   3       35.69       35.81      1.90 o 
   6  -6   3        3.86        3.43      1.27 o 
   7  -6   3        0.25        1.20      1.32 o 
  -9  -5   3       23.81       23.44      2.04 o 
  -8  -5   3      103.97      107.20      3.27 o 
  -7  -5   3        1.49        1.48      0.86 o 
  -6  -5   3       40.33       29.03      1.19 o 
  -5  -5   3     1189.71     1193.11     14.68 o 
  -4  -5   3       10.80        8.31      0.72 o 
  -3  -5   3      389.12      376.90      5.81 o 
  -2  -5   3       63.99       86.14      1.85 o 
  -1  -5   3       15.35       18.46      0.88 o 
   0  -5   3       55.27       47.89      1.31 o 
   1  -5   3       30.57       28.88      1.39 o 
   2  -5   3      142.86      122.36      2.12 o 
   3  -5   3       11.31       10.26      0.84 o 
   4  -5   3        2.82        2.69      0.92 o 
   5  -5   3       14.48       16.50      1.39 o 
   6  -5   3        2.46        3.02      1.22 o 
   7  -5   3       84.12       89.81      3.51 o 
   8  -5   3       12.29       19.75      2.94 o 
  -9  -4   3       23.32       24.60      2.61 o 
  -8  -4   3      104.66      101.16      3.67 o 
  -7  -4   3       55.29       54.82      2.13 o 
  -6  -4   3      395.86      421.45      6.53 o 
  -5  -4   3       59.85       60.25      1.35 o 
  -4  -4   3      168.52      158.01      2.43 o 
  -3  -4   3      804.69      761.66      9.44 o 
  -2  -4   3       27.99       33.17      0.83 o 
  -1  -4   3     1287.19     1179.85     19.71 o 
   0  -4   3       16.47       12.49      1.52 o 
   1  -4   3      191.53      206.48      3.45 o 
   2  -4   3       93.37       89.98      1.65 o 
   3  -4   3      206.59      199.36      2.95 o 
   4  -4   3      341.50      348.61      7.03 o 
   5  -4   3        2.79        1.67      0.86 o 
   6  -4   3       30.83       30.92      4.57 o 
   7  -4   3      174.18      153.82      4.15 o 
   8  -4   3        2.61       -0.08      1.27 o 
  -9  -3   3      143.58      128.46      3.80 o 
  -8  -3   3        3.73        5.13      1.09 o 
  -7  -3   3      322.08      301.22      6.35 o 
  -6  -3   3      102.72      103.09      2.22 o 
  -5  -3   3       67.64       61.50      1.50 o 
  -4  -3   3     1069.64     1056.57     12.88 o 
  -3  -3   3      205.90      226.41      3.14 o 
  -2  -3   3       22.27        8.99      0.45 o 
  -1  -3   3       20.36       26.37      0.71 o 
   0  -3   3     1605.65     1675.46     48.05 o 
   1  -3   3      115.19      105.75      2.15 o 
   2  -3   3      199.54      187.00      2.34 o 
   3  -3   3      511.99      515.19      7.80 o 
   4  -3   3      124.08      120.70      3.06 o 
   5  -3   3      475.32      490.03      9.40 o 
   6  -3   3        5.44        5.93      1.88 o 
   7  -3   3        0.87       -0.26      1.63 o 
   8  -3   3       65.20       57.29      2.48 o 
   9  -3   3        0.35        0.08      1.27 o 
  -9  -2   3       19.29       18.86      1.73 o 
  -8  -2   3       48.46       51.08      2.29 o 
  -7  -2   3      181.16      170.84      6.20 o 
  -6  -2   3      401.44      389.13     13.33 o 
  -5  -2   3      384.66      352.84      5.43 o 
  -4  -2   3      146.10      118.59      1.87 o 
  -3  -2   3      399.89      506.86      6.69 o 
  -2  -2   3     1137.55     1090.08     13.13 o 
  -1  -2   3      824.46      874.76     10.56 o 
   0  -2   3      562.82      479.99      5.96 o 
   1  -2   3       27.69       39.26      3.67 o 
   2  -2   3       93.30       81.39      1.31 o 
   3  -2   3      140.12      134.65      2.30 o 
   4  -2   3       11.21       10.34      0.65 o 
   5  -2   3       17.43       14.94      0.86 o 
   6  -2   3      147.60      137.00      2.79 o 
   7  -2   3      106.59      109.55      2.54 o 
   8  -2   3        3.96        6.04      1.27 o 
   9  -2   3        1.02       -1.14      1.14 o 
  -9  -1   3       17.11       19.10      1.79 o 
  -8  -1   3      193.88      172.30      4.38 o 
  -7  -1   3       15.58       17.20      1.32 o 
  -6  -1   3      229.07      207.93      4.61 o 
  -5  -1   3        7.01       12.41      0.96 o 
  -4  -1   3      281.75      339.41      7.40 o 
  -3  -1   3      694.93      599.36      7.42 o 
  -2  -1   3     1551.23     1672.22     19.91 o 
  -1  -1   3        3.47        1.31      0.24 o 
   0  -1   3       41.22       40.71      0.73 o 
   1  -1   3       35.98       39.28      0.75 o 
   2  -1   3        3.97        2.59      0.23 o 
   4  -1   3     2987.29     3065.04     48.33 o 
   5  -1   3      124.41      126.77      4.21 o 
   6  -1   3        8.23       10.42      0.81 o 
   7  -1   3       32.48       32.94      1.31 o 
   8  -1   3        5.68        5.97      1.02 o 
   9  -1   3        4.76        6.54      1.05 o 
  -9   0   3      126.59      126.88      6.61 o 
  -8   0   3       21.39       18.86      1.50 o 
  -7   0   3        1.60        2.37      0.92 o 
  -6   0   3      269.58      271.29      5.71 o 
  -5   0   3      278.72      294.39      4.63 o 
  -4   0   3      553.57      479.44      6.09 o 
  -3   0   3       79.99       82.42      1.44 o 
  -2   0   3      624.08      698.02     10.48 o 
  -1   0   3     1818.31     1893.91     22.55 o 
   0   0   3        5.53        8.17      0.45 o 
   1   0   3     5243.54     5097.91     60.11 o 
   2   0   3        2.88        0.58      0.33 o 
   3   0   3       93.42      112.07      1.48 o 
   4   0   3       38.95       29.86      1.32 o 
   5   0   3        3.12        2.65      0.50 o 
   6   0   3      276.92      275.70      4.62 o 
   7   0   3       42.84       44.15      2.63 o 
   8   0   3      109.29      109.67      2.54 o 
   9   0   3        2.26        1.79      0.84 o 
  10   0   3        3.55        4.84      1.10 o 
  -9   1   3        9.68       10.88      2.12 o 
  -8   1   3       58.38       60.50      2.42 o 
  -7   1   3      349.88      341.71      9.71 o 
  -6   1   3      127.39      130.95      3.40 o 
  -5   1   3      274.07      261.11      8.41 o 
  -4   1   3        7.36        9.02      0.62 o 
  -3   1   3      964.51      958.29     11.60 o 
  -2   1   3     1027.00      958.51     19.59 o 
  -1   1   3      288.52      260.88      4.35 o 
   0   1   3     3374.94     3429.48     51.30 o 
   1   1   3        0.64        2.04      0.43 o 
   2   1   3     2341.22     2271.50     26.84 o 
   3   1   3     1286.39     1338.41     24.04 o 
   4   1   3      265.90      272.75      8.48 o 
   5   1   3      732.18      687.09     13.30 o 
   6   1   3       63.14       62.16      1.56 o 
   7   1   3       41.51       39.74      2.67 o 
   8   1   3       29.78       32.85      1.35 o 
   9   1   3        5.35        4.12      0.91 o 
  10   1   3       33.02       33.74      1.66 o 
  11   1   3        0.42       -0.65      1.96 o 
  -9   2   3        4.78        4.62      1.96 o 
  -8   2   3       26.23       27.38      1.85 o 
  -7   2   3        8.57        7.05      1.15 o 
  -6   2   3       48.26       49.96      2.04 o 
  -5   2   3       62.48       52.07      1.88 o 
  -4   2   3      182.04      204.38      3.41 o 
  -3   2   3      223.46      191.07      2.67 o 
  -2   2   3      342.57      367.13      4.63 o 
  -1   2   3      673.54      636.84     13.40 o 
   0   2   3     1147.54     1103.58     14.68 o 
   1   2   3     1709.52     1797.94     24.85 o 
   2   2   3      730.90      780.46      8.35 o 
   3   2   3      624.92      604.57      8.66 o 
   4   2   3     1444.82     1376.41     19.50 o 
   5   2   3       71.86      100.78      2.42 o 
   6   2   3        0.99        0.38      0.47 o 
   7   2   3        2.24        3.05      0.74 o 
   8   2   3       29.54       28.92      1.25 o 
   9   2   3      152.14      158.92      3.36 o 
  10   2   3       25.99       25.53      1.47 o 
  11   2   3        8.06        5.60      1.88 o 
  -8   3   3        1.86        1.46      1.21 o 
  -7   3   3       24.55       24.00      1.62 o 
  -6   3   3       52.95       52.51      3.75 o 
  -5   3   3      218.70      224.70      4.84 o 
  -4   3   3      679.66      671.78      9.69 o 
  -3   3   3        4.93        3.29      0.40 o 
  -2   3   3      369.93      353.02      4.52 o 
  -1   3   3      281.93      292.73      3.77 o 
   0   3   3      139.87      129.45      1.77 o 
   1   3   3     3594.86     3423.20     66.49 o 
   2   3   3      256.13      266.05      3.44 o 
   3   3   3        9.83        5.34      0.39 o 
   4   3   3     1091.87     1252.51     15.01 o 
   5   3   3       50.56       46.39      0.88 o 
   6   3   3      158.02      149.30      2.83 o 
   7   3   3       55.50       56.59      1.57 o 
   8   3   3      302.10      289.80      4.99 o 
   9   3   3        5.95        8.48      1.58 o 
  10   3   3      111.30      109.01      3.17 o 
  11   3   3        1.03        0.23      1.21 o 
  -8   4   3        8.38        8.60      1.56 o 
  -7   4   3       41.06       46.56      2.94 o 
  -6   4   3       76.65       75.47      2.48 o 
  -5   4   3       48.62       52.85      1.90 o 
  -4   4   3        3.39        2.02      0.67 o 
  -3   4   3       11.45       14.49      0.78 o 
  -2   4   3      570.29      554.18      6.95 o 
  -1   4   3      322.19      318.39      4.16 o 
   0   4   3       58.10       73.25      1.19 o 
   1   4   3       16.69       16.74      1.75 o 
   2   4   3      321.15      344.72      5.11 o 
   3   4   3      563.40      583.22      7.30 o 
   4   4   3       96.21      138.25      2.00 o 
   5   4   3       61.07       45.97      0.94 o 
   6   4   3       42.44       58.73      1.46 o 
   7   4   3        0.93        3.49      0.74 o 
   8   4   3       12.06       14.50      0.97 o 
   9   4   3       44.13       45.09      1.63 o 
  10   4   3      124.64      124.33      2.92 o 
  11   4   3       10.61        7.48      1.23 o 
  -8   5   3        6.52        6.69      1.62 o 
  -7   5   3        2.85        0.70      1.09 o 
  -6   5   3        0.56        0.33      0.98 o 
  -5   5   3      375.53      389.53      9.96 o 
  -4   5   3        9.94        6.14      0.72 o 
  -3   5   3      620.30      599.06      7.64 o 
  -2   5   3       12.31       15.20      1.34 o 
  -1   5   3      153.24      140.42      2.79 o 
   0   5   3      540.07      505.33      6.33 o 
   1   5   3      946.79     1014.22     14.04 o 
   2   5   3      756.64      631.41     10.80 o 
   3   5   3      592.85      676.01      8.93 o 
   4   5   3       95.92      149.84      2.14 o 
   5   5   3      216.25      194.75      2.75 o 
   6   5   3      138.62      124.54      2.40 o 
   7   5   3      313.24      314.22      9.05 o 
   8   5   3        4.14        7.84      0.89 o 
   9   5   3      830.22      818.00     12.36 o 
  10   5   3       43.01       40.70      1.73 o 
  11   5   3       48.07       50.37      2.01 o 
  -7   6   3       10.30        5.20      1.47 o 
  -6   6   3       41.54       35.02      1.96 o 
  -5   6   3       21.33       17.80      1.39 o 
  -4   6   3       45.57       48.52      1.85 o 
  -3   6   3      285.85      304.24      4.28 o 
  -2   6   3      374.06      372.75      4.99 o 
  -1   6   3      960.10      931.82     11.45 o 
   0   6   3      364.50      375.25      4.88 o 
   1   6   3        1.63        4.14      0.42 o 
   2   6   3      637.25      625.76     11.28 o 
   4   6   3      170.16      147.47      2.60 o 
   5   6   3      334.78      296.24      5.52 o 
   6   6   3      279.25      311.03     11.36 o 
   7   6   3      560.33      530.51     10.27 o 
   8   6   3        6.51        7.08      1.09 o 
   9   6   3      186.54      206.85      4.96 o 
  10   6   3       40.68       33.98      1.96 o 
  11   6   3       72.23       78.76      6.04 o 
  -7   7   3       23.03       35.75      3.43 o 
  -6   7   3        9.51       11.26      2.29 o 
  -5   7   3       28.58       36.77      2.04 o 
  -4   7   3       73.72       65.71      2.31 o 
  -3   7   3       61.79       57.61      1.43 o 
  -2   7   3      380.32      363.08      6.38 o 
  -1   7   3      129.34      143.58      2.28 o 
   0   7   3      562.74      549.55      8.22 o 
   1   7   3       78.91       76.48      4.98 o 
   2   7   3      100.91      109.07      2.16 o 
   3   7   3      533.02      459.94      6.99 o 
   4   7   3      148.38      162.01      3.21 o 
   5   7   3      551.44      524.29      7.93 o 
   6   7   3       50.02       48.96      1.39 o 
   7   7   3      289.10      312.51      6.58 o 
   8   7   3      317.89      344.70      7.27 o 
   9   7   3        7.24        4.34      1.09 o 
  10   7   3      210.53      213.77      5.63 o 
  11   7   3        2.01        1.80      1.27 o 
  -3   8   3       43.52       48.93      1.63 o 
  -2   8   3       57.13       57.10      1.74 o 
  -1   8   3        2.17        2.01      0.66 o 
   0   8   3        1.46        1.12      0.53 o 
   1   8   3      362.37      381.01      6.65 o 
   2   8   3      272.23      265.94      4.42 o 
   3   8   3      126.09      129.95      2.51 o 
   4   8   3        1.55        1.89      0.53 o 
   5   8   3       18.89       20.60      1.00 o 
   6   8   3     1032.54     1024.30     14.89 o 
   7   8   3      108.26      108.78      6.04 o 
   8   8   3       26.90       28.29      1.73 o 
   9   8   3       30.18       28.53      4.57 o 
  10   8   3        0.45       -0.52      1.09 o 
  11   8   3        1.56        1.14      1.96 o 
  -3   9   3        0.39       -1.06      1.06 o 
  -2   9   3       10.93        8.48      1.21 o 
  -1   9   3      161.08      168.36      5.55 o 
   0   9   3       80.86       82.44      1.97 o 
   1   9   3        3.47        3.02      0.65 o 
   2   9   3       34.84       36.65      1.31 o 
   3   9   3      129.18      121.26      2.92 o 
   4   9   3     1052.58     1054.87     15.34 o 
   5   9   3      503.79      480.00      7.49 o 
   6   9   3      442.82      438.26      6.99 o 
   7   9   3       56.35       56.99      2.37 o 
   8   9   3      196.69      195.91      4.85 o 
   9   9   3       16.86       18.02      1.56 o 
  10   9   3        4.76        7.78      1.50 o 
  11   9   3       60.33       59.59      4.08 o 
  -3  10   3        1.75        0.65      1.63 o 
  -2  10   3       28.09       32.31      1.84 o 
  -1  10   3       13.65       15.29      1.44 o 
   0  10   3       67.14       70.20      3.27 o 
   1  10   3       39.63       40.75      1.85 o 
   2  10   3      111.74      101.82      2.94 o 
   3  10   3        3.68        3.73      0.98 o 
   4  10   3       35.75       33.00      2.61 o 
   5  10   3      472.98      462.87      9.04 o 
   6  10   3      148.48      148.67      3.10 o 
   7  10   3      169.20      162.81      3.32 o 
   8  10   3       96.97      103.68      3.92 o 
   9  10   3       79.04       82.71      3.00 o 
  10  10   3       86.27       75.33      3.06 o 
  -2  11   3        1.54        2.20      1.27 o 
  -1  11   3        0.79       -0.03      1.14 o 
   0  11   3       43.92       50.69      3.43 o 
   1  11   3       29.80       29.23      1.79 o 
   2  11   3      143.56      129.18      3.57 o 
   3  11   3      438.31      439.94      8.87 o 
   4  11   3      149.01      138.10      3.74 o 
   5  11   3       66.99       63.79      3.51 o 
   6  11   3        0.94        0.86      0.98 o 
   7  11   3      172.59      169.82      4.37 o 
   8  11   3        0.55        1.47      1.63 o 
   9  11   3        0.77        0.98      1.80 o 
  -2  12   3       11.29        5.06      2.29 o 
  -1  12   3       12.20       13.17      1.72 o 
   0  12   3       10.02        8.37      1.49 o 
   1  12   3       74.62       65.92      3.67 o 
   2  12   3        2.61        2.29      1.15 o 
   3  12   3       39.38       33.44      2.53 o 
   4  12   3       61.52       56.61      2.42 o 
   5  12   3        0.66       -0.75      0.98 o 
   6  12   3       77.35       75.19      3.67 o 
   7  12   3        0.34       -1.14      1.14 o 
   8  12   3       20.03       12.73      2.61 o 
   1  13   3       59.03       61.71      4.08 o 
   2  13   3        5.42        6.44      1.44 o 
   3  13   3       57.33       51.97      2.53 o 
   4  13   3        3.01        2.26      1.32 o 
   5  13   3       22.69       24.39      1.90 o 
   6  13   3        4.03        3.36      1.32 o 
   7  13   3        6.87        7.35      2.12 o 
  -4 -10   4       17.66       15.69      1.73 o 
  -3 -10   4        0.49        1.77      1.25 o 
  -2 -10   4       27.28       26.06      2.61 o 
  -1 -10   4        2.83        2.42      1.32 o 
   0 -10   4        0.20       -0.12      1.32 o 
   1 -10   4       57.70       62.69      3.75 o 
  -7  -9   4       12.24       10.61      2.29 o 
  -6  -9   4        5.08        1.96      1.80 o 
  -5  -9   4      124.25      139.26      5.55 o 
  -4  -9   4        5.71        2.45      1.21 o 
  -3  -9   4      115.37      115.34      3.75 o 
  -2  -9   4       60.59       64.25      2.54 o 
  -1  -9   4      103.87       97.26      3.75 o 
   0  -9   4        8.97       10.49      1.71 o 
   1  -9   4        3.11        2.39      1.55 o 
   2  -9   4       45.34       47.71      2.42 o 
  -7  -8   4        5.88        4.57      1.96 o 
  -6  -8   4      197.42      214.52      7.18 o 
  -5  -8   4      258.30      254.85      8.00 o 
  -4  -8   4       43.37       42.58      2.02 o 
  -3  -8   4      347.65      337.83      7.10 o 
  -2  -8   4       21.80       17.89      1.50 o 
  -1  -8   4      168.77      167.80      3.43 o 
   0  -8   4       67.63       73.93      2.13 o 
   1  -8   4       21.88       19.09      1.10 o 
   2  -8   4       89.88       99.02      2.20 o 
   3  -8   4       10.70       12.72      1.56 o 
   4  -8   4       38.35       38.20      2.86 o 
  -8  -7   4       51.56       51.26      3.27 o 
  -7  -7   4       39.99       40.19      2.37 o 
  -6  -7   4      108.68      103.91      3.00 o 
  -5  -7   4        9.86       13.10      1.47 o 
  -4  -7   4      267.78      278.84      6.12 o 
  -3  -7   4       48.30       38.12      1.71 o 
  -2  -7   4      559.20      549.93      8.44 o 
  -1  -7   4      170.83      169.71      3.32 o 
   0  -7   4        0.93        0.42      0.72 o 
   1  -7   4      161.99      153.14      3.16 o 
   2  -7   4       27.92       28.12      1.66 o 
   3  -7   4      100.54       99.99      2.47 o 
   4  -7   4       57.37       57.30      2.48 o 
   5  -7   4        0.42        1.79      1.88 o 
  -9  -6   4       28.18       26.28      2.94 o 
  -8  -6   4       14.58       12.41      2.29 o 
  -7  -6   4       25.06       28.73      2.61 o 
  -6  -6   4        1.70        0.35      0.90 o 
  -5  -6   4      267.41      281.69      5.83 o 
  -4  -6   4       58.01       47.12      1.51 o 
  -3  -6   4        6.46        5.18      0.72 o 
  -2  -6   4      225.85      231.30      4.02 o 
  -1  -6   4       13.84       12.61      0.94 o 
   0  -6   4      307.52      309.92      5.67 o 
   1  -6   4        1.15        0.88      0.71 o 
   2  -6   4       41.05       43.75      1.33 o 
   3  -6   4       41.39       47.98      1.40 o 
   4  -6   4        1.98        1.39      1.04 o 
   5  -6   4       62.00       60.64      3.18 o 
   6  -6   4        7.63        7.49      1.96 o 
  -9  -5   4        0.59        0.50      1.55 o 
  -8  -5   4      246.56      246.30      5.71 o 
  -7  -5   4       24.41       25.47      2.45 o 
  -6  -5   4      375.52      365.95      7.15 o 
  -5  -5   4       10.87       13.90      1.22 o 
  -4  -5   4        4.59        6.00      0.69 o 
  -3  -5   4      489.79      473.20      7.16 o 
  -2  -5   4      383.41      373.61      5.84 o 
  -1  -5   4      485.54      460.12      7.00 o 
   0  -5   4       22.06       22.31      1.00 o 
   1  -5   4        0.52        1.39      0.66 o 
   2  -5   4       85.93       83.65      1.71 o 
   3  -5   4       81.67       84.81      1.77 o 
   4  -5   4      106.48      100.45      2.99 o 
   5  -5   4        2.10        3.51      1.04 o 
   6  -5   4       21.03       19.00      1.67 o 
   7  -5   4       14.78       23.35      1.96 o 
  -9  -4   4       97.75       95.56      3.29 o 
  -8  -4   4      137.76      131.91      3.75 o 
  -7  -4   4       76.58       84.82      2.77 o 
  -6  -4   4       60.43       61.82      1.72 o 
  -5  -4   4        5.35        6.58      0.72 o 
  -4  -4   4      802.04      833.84     11.93 o 
  -3  -4   4        3.05        4.24      0.69 o 
  -2  -4   4      328.64      305.66      7.53 o 
  -1  -4   4      594.94      599.72     10.83 o 
   0  -4   4       75.84       67.86      1.63 o 
   1  -4   4      510.76      512.75      7.65 o 
   2  -4   4        0.88        0.84      0.53 o 
   3  -4   4      396.65      393.61      5.31 o 
   4  -4   4        7.75        8.92      1.04 o 
   5  -4   4       46.92       50.80      2.08 o 
   6  -4   4       23.50       27.15      2.45 o 
   7  -4   4        2.15        1.71      1.15 o 
   8  -4   4       71.24       70.10      2.94 o 
  -9  -3   4       58.49       55.86      3.27 o 
  -8  -3   4        8.64       10.92      1.80 o 
  -7  -3   4      341.39      321.69      6.75 o 
  -5  -3   4      756.82      738.80     10.73 o 
  -4  -3   4      911.11      864.56     12.31 o 
  -3  -3   4       31.18       30.72      0.85 o 
  -2  -3   4     1021.24      970.11     11.87 o 
  -1  -3   4      136.02      138.96      2.61 o 
   0  -3   4      995.09     1005.20     14.09 o 
   1  -3   4      278.63      280.18      4.39 o 
   2  -3   4      103.97       97.74      1.97 o 
   3  -3   4      367.01      377.79      5.05 o 
   4  -3   4      214.92      216.45      4.73 o 
   5  -3   4      347.15      322.69      6.68 o 
   6  -3   4        7.86       10.79      1.21 o 
   7  -3   4      214.49      221.47      5.31 o 
   8  -3   4        0.35       -0.70      1.09 o 
   9  -3   4        2.27        2.78      2.12 o 
  -9  -2   4       15.78       19.41      1.88 o 
  -8  -2   4      187.32      195.80      5.06 o 
  -7  -2   4       47.34       48.05      2.53 o 
  -6  -2   4       59.17       63.81      2.23 o 
  -5  -2   4       16.64       24.43      2.14 o 
  -4  -2   4        1.41        1.97      0.50 o 
  -3  -2   4     1159.87     1151.43     15.81 o 
  -2  -2   4       60.51       59.82      1.12 o 
  -1  -2   4       18.25       22.97      0.65 o 
   0  -2   4     1610.57     1651.00     19.75 o 
   1  -2   4      644.87      660.12      9.41 o 
   2  -2   4      324.96      330.02      4.30 o 
   3  -2   4      175.00      149.83      1.99 o 
   4  -2   4      516.47      522.26      7.99 o 
   5  -2   4        3.88        5.15      1.47 o 
   6  -2   4        1.16        0.65      0.81 o 
   7  -2   4      132.07      120.69      3.46 o 
   8  -2   4       68.84       66.41      2.60 o 
   9  -2   4       69.38       71.00      2.94 o 
  -9  -1   4       22.86       22.93      2.12 o 
  -8  -1   4       17.97       16.79      1.56 o 
  -7  -1   4       10.63       12.93      2.04 o 
  -6  -1   4      261.62      251.91      6.12 o 
  -5  -1   4       13.82       14.58      0.91 o 
  -4  -1   4      255.69      235.27      5.93 o 
  -3  -1   4      594.00      583.29      7.89 o 
  -2  -1   4      342.11      401.34      5.78 o 
  -1  -1   4     1534.72     1571.47     19.77 o 
   0  -1   4      106.10      104.68      1.79 o 
   1  -1   4      110.52      152.88      2.14 o 
   2  -1   4        6.76       11.26      0.98 o 
   3  -1   4        9.06        7.37      0.40 o 
   4  -1   4      411.19      371.68      5.16 o 
   5  -1   4       94.36      105.22      4.95 o 
   6  -1   4      226.42      237.58      4.17 o 
   7  -1   4        0.76        1.03      0.67 o 
   8  -1   4       31.30       31.80      3.27 o 
   9  -1   4       49.54       46.66      2.36 o 
  10  -1   4        0.70       -1.31      1.80 o 
  -9   0   4       25.68       30.32      2.08 o 
  -8   0   4        3.63        2.78      1.55 o 
  -7   0   4      904.93      891.12     16.90 o 
  -6   0   4      110.74      110.84      3.06 o 
  -5   0   4      156.62      139.15      2.63 o 
  -4   0   4      606.88      616.52      8.94 o 
  -2   0   4      483.08      430.55      6.28 o 
  -1   0   4      463.39      445.37      6.01 o 
   0   0   4     1311.04     1395.01     18.80 o 
   1   0   4     1807.96     1807.05     21.48 o 
   2   0   4      123.38      108.07      1.61 o 
   3   0   4       31.52       30.86      1.63 o 
   4   0   4        0.68        4.19      0.33 o 
   5   0   4      593.38      535.28      8.04 o 
   6   0   4       44.56       45.90      1.37 o 
   7   0   4      143.51      134.77      2.79 o 
   8   0   4       32.51       38.77      1.47 o 
   9   0   4       10.45        7.78      1.25 o 
  10   0   4       23.02       22.77      1.54 o 
  -9   1   4       22.70       16.65      2.45 o 
  -8   1   4       28.36       23.62      1.73 o 
  -7   1   4       91.23       87.89      2.83 o 
  -6   1   4        6.88        7.89      1.04 o 
  -5   1   4      574.56      580.28      8.59 o 
  -4   1   4      112.71      108.35      2.15 o 
  -3   1   4     2233.64     2253.19     33.38 o 
  -2   1   4     2143.82     2214.62     30.07 o 
  -1   1   4      419.80      433.34      6.25 o 
   0   1   4      192.25      152.16      2.06 o 
   1   1   4      329.28      346.70      4.36 o 
   2   1   4     1384.71     1325.03     15.83 o 
   3   1   4      104.86       98.75      1.37 o 
   4   1   4     1206.89     1144.63     13.79 o 
   5   1   4      554.72      575.32     14.47 o 
   6   1   4        1.39        0.74      0.53 o 
   7   1   4      297.03      287.60      4.87 o 
   8   1   4       93.19       86.93      2.23 o 
   9   1   4      134.34      135.54      3.05 o 
  10   1   4        3.43        4.01      1.00 o 
  11   1   4        3.17        1.63      1.96 o 
  -8   2   4       80.49       82.36      3.00 o 
  -7   2   4        0.43        0.33      0.92 o 
  -6   2   4      675.28      667.37     13.63 o 
  -5   2   4       12.28       13.39      1.15 o 
  -4   2   4      497.69      473.74      7.09 o 
  -3   2   4      645.23      667.82      9.54 o 
  -2   2   4      118.35      140.66      3.06 o 
  -1   2   4     1395.41     1365.69     18.67 o 
   0   2   4      429.41      446.13      5.52 o 
   1   2   4     8766.42     8625.99    133.92 o 
   2   2   4      183.96      212.89      2.79 o 
   3   2   4      549.88      578.66      6.34 o 
   4   2   4     1231.46     1212.84     14.60 o 
   5   2   4      242.59      294.70     10.89 o 
   6   2   4     2320.28     2424.42     33.93 o 
   7   2   4      132.00      145.40      2.89 o 
   8   2   4      214.39      201.15      3.77 o 
   9   2   4       60.51       63.48      1.94 o 
  10   2   4       17.34       19.67      1.41 o 
  11   2   4       84.51       91.79      2.72 o 
  -8   3   4        4.92        5.39      1.39 o 
  -7   3   4       72.63       69.60      2.60 o 
  -6   3   4       44.47       44.10      3.27 o 
  -5   3   4       14.62       15.48      1.21 o 
  -4   3   4       83.06       72.49      1.72 o 
  -3   3   4      436.05      439.42      6.55 o 
  -2   3   4      900.91      875.30     10.68 o 
  -1   3   4       17.18       14.27      0.48 o 
   0   3   4        1.41        0.72      0.19 o 
   1   3   4       15.93       10.22      0.40 o 
   2   3   4     3063.19     3256.73     52.71 o 
   3   3   4      439.29      460.89      5.74 o 
   4   3   4       34.26       53.00      0.98 o 
   5   3   4       81.73       53.93      1.15 o 
   6   3   4      161.75      211.36     15.73 o 
   7   3   4       39.33       41.70      1.38 o 
   8   3   4      315.58      318.82      5.40 o 
   9   3   4       32.05       30.51      1.42 o 
  10   3   4       73.50       74.06      2.29 o 
  11   3   4        0.73        0.75      1.07 o 
  -8   4   4        4.75        7.54      1.50 o 
  -7   4   4       26.02       30.26      1.85 o 
  -6   4   4       11.88       15.63      1.39 o 
  -5   4   4      288.28      296.58      8.08 o 
  -4   4   4        1.22        1.74      0.57 o 
  -3   4   4        1.13        1.28      0.43 o 
  -2   4   4      282.47      267.10      3.60 o 
  -1   4   4      124.62      105.11      1.79 o 
   0   4   4      322.79      249.72      3.30 o 
   1   4   4       17.81       11.23      0.48 o 
   2   4   4     1310.49     1322.41     16.45 o 
   3   4   4     1934.44     2077.32     24.67 o 
   4   4   4      866.38      980.74     11.87 o 
   5   4   4      695.86      744.73      9.15 o 
   6   4   4       26.37       31.73      1.10 o 
   7   4   4      109.41      117.07      2.41 o 
   8   4   4        5.95        5.49      0.78 o 
   9   4   4      119.37      121.34      2.73 o 
  10   4   4       90.69       94.58      5.17 o 
  11   4   4       35.37       33.46      2.18 o 
  -7   5   4        0.58        0.56      1.22 o 
  -6   5   4      178.63      173.47      7.59 o 
  -5   5   4       14.98       18.13      1.39 o 
  -4   5   4       42.95       53.18      1.54 o 
  -3   5   4      241.29      244.62      4.05 o 
  -2   5   4      259.56      292.67      3.97 o 
  -1   5   4       25.31       19.47      0.66 o 
   0   5   4       66.31       65.14      1.23 o 
   1   5   4      637.03      587.42      6.53 o 
   2   5   4     1111.77     1078.15     15.22 o 
   3   5   4     1129.04     1269.97     18.62 o 
   4   5   4        1.24        1.15      0.29 o 
   5   5   4       96.25      109.22      2.03 o 
   6   5   4      514.37      501.53      7.58 o 
   7   5   4        8.38        8.48      0.74 o 
   8   5   4       95.68       93.33      2.22 o 
   9   5   4        1.82        0.61      0.69 o 
  10   5   4      234.65      225.88      7.48 o 
  11   5   4       48.20       49.19      2.53 o 
  -7   6   4       12.19       19.13      1.84 o 
  -6   6   4      128.86      131.41      3.69 o 
  -5   6   4        1.72       -0.66      0.86 o 
  -4   6   4      249.64      250.65      4.30 o 
  -3   6   4       14.50       12.87      0.88 o 
  -2   6   4      923.64      870.03     11.57 o 
  -1   6   4      462.27      486.68      8.72 o 
   0   6   4      124.52      130.21      3.44 o 
   1   6   4     2088.07     2208.26     26.31 o 
   2   6   4      105.35      128.16      2.35 o 
   3   6   4     2843.03     2799.41     38.77 o 
   4   6   4        1.45        5.21      0.53 o 
   5   6   4      489.39      530.18      7.92 o 
   6   6   4      482.89      545.16     16.86 o 
   7   6   4       45.89       50.04      1.85 o 
   8   6   4      724.60      723.23     18.45 o 
   9   6   4       47.70       57.71      2.31 o 
  10   6   4       67.15       66.62      2.66 o 
  11   6   4       15.56       19.77      1.90 o 
  -7   7   4       23.32       18.52      1.90 o 
  -6   7   4        3.83        3.97      1.32 o 
  -5   7   4      216.02      238.05      5.48 o 
  -4   7   4       11.84       14.04      1.96 o 
  -3   7   4       28.19       31.27      1.25 o 
  -2   7   4      163.62      165.20      2.62 o 
  -1   7   4      267.48      280.15      4.65 o 
   0   7   4      164.66      135.85      2.58 o 
   1   7   4       24.92       25.86      1.06 o 
   2   7   4      947.53      929.73     13.37 o 
   3   7   4      442.73      494.39      7.47 o 
   4   7   4       57.59       57.55      1.47 o 
   5   7   4     1078.45     1090.51     15.65 o 
   6   7   4      160.85      144.65      2.75 o 
   7   7   4      553.66      571.91     11.02 o 
   8   7   4      306.18      294.27      6.41 o 
   9   7   4      370.10      365.52      8.41 o 
  10   7   4      137.83      149.68      4.21 o 
  11   7   4       95.28       91.72      3.43 o 
  -5   8   4        5.23        3.43      1.80 o 
  -4   8   4        2.68        1.80      1.47 o 
  -3   8   4      159.77      188.39      4.38 o 
  -2   8   4       32.33       29.15      1.23 o 
  -1   8   4      475.56      490.68      7.63 o 
   0   8   4        0.31        3.15      2.01 o 
   1   8   4      105.97       97.51      2.10 o 
   2   8   4      641.39      643.26      9.60 o 
   3   8   4       11.71       14.25      0.90 o 
   4   8   4      340.48      326.95      5.30 o 
   5   8   4      145.72      142.22      3.69 o 
   6   8   4        1.96        2.42      0.59 o 
   7   8   4      782.32      760.78     14.37 o 
   8   8   4       40.14       33.69      1.79 o 
   9   8   4      303.77      311.91      6.93 o 
  10   8   4        8.29       10.94      1.50 o 
  11   8   4      154.18      143.34      6.04 o 
  -3   9   4        1.21        2.29      1.47 o 
  -2   9   4      242.71      256.97      4.58 o 
  -1   9   4        9.15       12.12      1.00 o 
   0   9   4       78.57       78.33      1.95 o 
   1   9   4        4.63        5.96      0.72 o 
   2   9   4       18.51       18.41      1.00 o 
   3   9   4      463.83      449.44      7.06 o 
   4   9   4        4.28        1.84      0.89 o 
   5   9   4      601.59      577.91      9.59 o 
   6   9   4      146.02      144.49      2.94 o 
   7   9   4        3.39        4.12      0.98 o 
   8   9   4      106.65      106.21      3.23 o 
   9   9   4        3.02        1.39      1.04 o 
  10   9   4      144.89      135.77      4.04 o 
  11   9   4       70.58       78.85      4.57 o 
  -3  10   4        2.49        4.08      1.80 o 
  -2  10   4       57.22       58.45      3.27 o 
  -1  10   4        5.50        6.57      1.15 o 
   0  10   4      428.35      427.96      8.53 o 
   1  10   4       11.07       11.77      1.11 o 
   2  10   4      264.98      262.58      4.58 o 
   3  10   4      239.72      238.73      4.27 o 
   4  10   4       39.28       37.09      1.37 o 
   5  10   4        6.55        6.66      0.81 o 
   6  10   4       22.74       21.63      1.19 o 
   7  10   4      485.99      459.89     19.43 o 
   8  10   4       46.37       51.09      2.31 o 
   9  10   4       59.84       57.47      2.54 o 
  10  10   4      118.74      134.03      4.10 o 
  -2  11   4       28.05       34.45      2.94 o 
  -1  11   4      151.02      150.00      4.10 o 
   0  11   4       19.01       16.78      1.50 o 
   1  11   4       52.66       54.64      2.25 o 
   2  11   4      108.25      104.33      3.11 o 
   3  11   4        9.62       11.56      1.39 o 
   4  11   4      571.66      534.87     10.37 o 
   5  11   4        4.79        7.47      1.21 o 
   6  11   4      306.46      286.68      6.27 o 
   7  11   4      131.60      131.63      3.00 o 
   8  11   4      111.86      111.24      3.52 o 
   9  11   4      161.70      158.58      4.65 o 
  10  11   4        0.27       -1.47      1.96 o 
  -2  12   4        1.03        3.59      1.96 o 
  -1  12   4       86.99      102.84      4.98 o 
   0  12   4       11.02       13.62      1.67 o 
   1  12   4       52.96       51.54      2.69 o 
   2  12   4       17.40       14.21      1.49 o 
   3  12   4       54.04       54.67      2.30 o 
   4  12   4      116.11      109.08      6.53 o 
   5  12   4       51.03       48.00      2.18 o 
   6  12   4      163.05      162.37      4.37 o 
   7  12   4        0.24       -0.09      1.09 o 
   8  12   4      220.20      225.79      8.33 o 
   0  13   4       56.33       54.20      4.08 o 
   1  13   4        3.10        5.05      2.04 o 
   2  13   4        5.67       10.50      1.62 o 
   3  13   4       66.39       64.07      2.71 o 
   4  13   4        1.11        0.06      1.88 o 
   5  13   4       22.90       21.89      1.84 o 
   6  13   4        3.55        3.01      1.25 o 
   7  13   4      113.95      110.04      4.90 o 
  -3 -10   5       33.54       28.57      3.27 o 
  -2 -10   5      101.45      101.71      5.22 o 
  -5  -9   5       72.79       72.49      4.08 o 
  -4  -9   5        3.59        2.12      1.80 o 
  -3  -9   5       77.45       72.13      2.83 o 
  -2  -9   5       56.31       56.70      3.43 o 
  -1  -9   5       78.84       77.63      3.10 o 
   0  -9   5       73.53       78.99      2.99 o 
   1  -9   5       41.30       46.77      2.48 o 
   2  -9   5       43.66       34.77      3.10 o 
  -7  -8   5        0.26       -1.80      1.80 o 
  -6  -8   5      168.60      159.83      6.04 o 
  -5  -8   5       90.81       97.63      4.41 o 
  -4  -8   5      244.96      248.32      8.00 o 
  -3  -8   5      120.41      116.25      2.76 o 
  -2  -8   5      257.16      242.06      6.86 o 
  -1  -8   5      470.24      457.31      7.44 o 
   0  -8   5        7.26        9.05      1.12 o 
   1  -8   5      115.26      116.12      2.44 o 
   2  -8   5       36.71       34.36      1.45 o 
   3  -8   5       36.40       36.40      3.67 o 
   4  -8   5       13.88       13.55      2.61 o 
  -7  -7   5      139.02      149.17      4.04 o 
  -6  -7   5       40.48       38.70      2.02 o 
  -5  -7   5      418.29      390.05      7.85 o 
  -4  -7   5      343.37      330.45      6.81 o 
  -3  -7   5      163.59      147.66      3.11 o 
  -2  -7   5      291.78      293.37      5.54 o 
  -1  -7   5       85.46       92.43      2.39 o 
   0  -7   5      275.66      281.39      4.98 o 
   1  -7   5       98.67       99.22      2.51 o 
   2  -7   5       73.26       79.24      1.94 o 
   3  -7   5      180.76      174.53      3.70 o 
   4  -7   5        8.22        6.63      1.55 o 
   5  -7   5       30.41       29.39      2.94 o 
  -8  -6   5      141.36      156.89      6.20 o 
  -7  -6   5       57.04       48.81      3.27 o 
  -6  -6   5       44.15       39.45      2.69 o 
  -5  -6   5      417.80      388.75      7.73 o 
  -4  -6   5        3.47        4.17      0.98 o 
  -3  -6   5      638.42      628.82     15.50 o 
  -2  -6   5       46.22       37.20      1.74 o 
  -1  -6   5      366.92      352.65      5.77 o 
   0  -6   5      317.99      321.23      5.40 o 
   1  -6   5        0.46       -0.44      0.66 o 
   2  -6   5      143.79      138.55      3.18 o 
   3  -6   5       17.60       21.93      1.15 o 
   4  -6   5      201.19      201.31      5.01 o 
   5  -6   5        1.43        2.37      1.27 o 
   6  -6   5       37.50       41.23      2.42 o 
  -8  -5   5       80.90       73.63      4.08 o 
  -7  -5   5        0.70       -0.33      1.47 o 
  -6  -5   5      178.33      174.98      4.27 o 
  -5  -5   5       93.35       82.31      2.54 o 
  -4  -5   5      901.82      810.68     14.31 o 
  -3  -5   5       51.35       47.47      1.44 o 
  -2  -5   5        4.15        5.75      1.55 o 
  -1  -5   5      618.08      595.02      8.91 o 
   0  -5   5       29.15       28.29      1.16 o 
   1  -5   5      246.07      243.08      4.24 o 
   2  -5   5       31.60       30.09      1.25 o 
   3  -5   5       15.50       17.11      0.97 o 
   4  -5   5       87.83       94.79      3.84 o 
   5  -5   5       25.90       22.63      1.67 o 
   6  -5   5      138.10      137.31      4.04 o 
   7  -5   5       36.51       34.40      3.10 o 
  -9  -4   5       79.43       76.73      4.41 o 
  -8  -4   5      120.39      113.64      3.57 o 
  -7  -4   5      407.32      407.58      8.31 o 
  -6  -4   5       98.67       78.54      2.48 o 
  -5  -4   5      377.01      343.82      6.75 o 
  -4  -4   5      486.13      451.72      8.48 o 
  -3  -4   5       45.84       38.66      1.78 o 
  -2  -4   5      429.80      426.98      6.56 o 
  -1  -4   5       87.52      103.82      7.19 o 
   0  -4   5      515.95      510.15      7.69 o 
   1  -4   5       59.46       56.37      1.54 o 
   2  -4   5       24.10       24.51      1.07 o 
   3  -4   5      630.08      665.05     13.41 o 
   4  -4   5       52.95       49.26      1.63 o 
   5  -4   5      213.64      224.13      5.24 o 
   6  -4   5        0.96        0.41      1.04 o 
   7  -4   5       99.04      103.40      3.40 o 
  -9  -3   5       27.49       29.06      2.94 o 
  -8  -3   5      244.51      239.49      5.71 o 
  -7  -3   5      186.61      169.85      4.33 o 
  -6  -3   5      212.39      194.91      3.64 o 
  -5  -3   5      534.87      505.64      7.72 o 
  -4  -3   5      144.72      121.79      2.45 o 
  -3  -3   5     1329.02     1287.12     21.70 o 
  -2  -3   5      543.53      558.83      8.23 o 
  -1  -3   5      292.31      273.68      6.10 o 
   0  -3   5     1129.65     1143.81     16.04 o 
   1  -3   5      561.38      569.05      8.41 o 
   2  -3   5       55.32       51.85      1.41 o 
   3  -3   5      190.98      194.98      2.99 o 
   4  -3   5      440.48      438.25      6.93 o 
   5  -3   5      344.26      332.03      6.91 o 
   6  -3   5      155.47      141.93      3.80 o 
   7  -3   5      120.48      125.91      3.92 o 
   8  -3   5       72.83       67.92      2.77 o 
  -9  -2   5       21.28       21.88      2.78 o 
  -8  -2   5      331.95      301.96      6.75 o 
  -7  -2   5       39.46       36.55      1.90 o 
  -6  -2   5      619.78      590.85      8.97 o 
  -5  -2   5       94.17       77.94      1.88 o 
  -4  -2   5     1539.03     1495.41     21.87 o 
  -3  -2   5      328.99      358.19      5.56 o 
  -2  -2   5        1.38        1.19      0.34 o 
  -1  -2   5      596.57      649.55      8.08 o 
   0  -2   5      299.08      316.13      4.87 o 
   1  -2   5      633.56      632.55     12.26 o 
   2  -2   5      505.30      532.83      7.81 o 
   3  -2   5     1386.82     1447.61     16.08 o 
   4  -2   5      795.20      781.10     11.42 o 
   5  -2   5      101.31      103.25      2.88 o 
   6  -2   5      412.85      403.14      8.12 o 
   7  -2   5       44.65       38.60      1.95 o 
   8  -2   5       79.14       72.46      2.83 o 
   9  -2   5       32.52       31.59      2.19 o 
  -8  -1   5       94.26       96.66      3.23 o 
  -7  -1   5      387.27      366.40      7.67 o 
  -6  -1   5      237.39      234.54      8.91 o 
  -5  -1   5      283.36      286.53      4.73 o 
  -4  -1   5      878.29      873.43     12.46 o 
  -3  -1   5        0.39        0.72      0.43 o 
  -2  -1   5      730.51      743.17      9.18 o 
  -1  -1   5      385.11      427.48      5.45 o 
   0  -1   5      387.22      349.84      4.51 o 
   1  -1   5      751.52      740.39      9.09 o 
   2  -1   5      218.57      213.32      2.93 o 
   3  -1   5       43.02       35.16      0.98 o 
   4  -1   5      848.23      876.47      9.64 o 
   5  -1   5      757.21      766.85     11.33 o 
   6  -1   5       17.61       15.73      1.27 o 
   7  -1   5       60.63       65.29      2.36 o 
   8  -1   5      179.95      193.50      4.84 o 
   9  -1   5        9.18        6.96      1.39 o 
  10  -1   5       40.58       37.39      3.43 o 
  -8   0   5       47.47       46.94      2.31 o 
  -7   0   5       59.66       64.00      2.48 o 
  -6   0   5       10.99       12.74      1.47 o 
  -5   0   5     1380.92     1379.95     19.36 o 
  -4   0   5        9.93       10.25      0.75 o 
  -3   0   5      356.63      361.48      5.52 o 
  -2   0   5      853.09      872.49     12.24 o 
  -1   0   5     1345.96     1402.56     16.82 o 
   0   0   5     1568.27     1595.80     19.08 o 
   1   0   5       92.75       73.13      1.24 o 
   2   0   5     2661.22     2910.93     34.48 o 
   3   0   5      123.36      144.78      2.11 o 
   4   0   5      484.12      470.72      5.36 o 
   5   0   5      567.83      564.57      8.59 o 
   6   0   5        2.10        9.45      1.09 o 
   7   0   5      242.55      220.46      4.02 o 
   8   0   5        8.35        5.63      0.86 o 
   9   0   5       65.80       65.07      2.60 o 
  10   0   5        2.40        4.21      1.44 o 
  -8   1   5      237.73      237.13      5.77 o 
  -7   1   5      302.33      291.73     12.41 o 
  -6   1   5      203.24      192.23      5.80 o 
  -5   1   5       12.95       13.58      0.91 o 
  -4   1   5        9.61        6.72      0.70 o 
  -3   1   5     1365.54     1366.77     18.96 o 
  -2   1   5      115.86      121.60      2.23 o 
  -1   1   5      853.13      758.93     11.29 o 
   0   1   5     2147.82     2521.20     29.90 o 
   1   1   5     2689.81     2920.83     34.50 o 
   2   1   5      591.33      585.41      7.24 o 
   3   1   5      789.66      852.12     10.39 o 
   4   1   5     1635.44     1660.59     17.73 o 
   5   1   5       88.52       91.65      2.60 o 
   6   1   5      322.69      314.19      5.12 o 
   7   1   5       26.93       29.30      1.25 o 
   8   1   5       13.52       14.14      1.07 o 
   9   1   5      309.95      306.69      5.46 o 
  10   1   5        8.10        3.96      1.39 o 
  -8   2   5       37.17       37.64      2.13 o 
  -7   2   5      253.47      248.91      5.77 o 
  -6   2   5      210.14      204.34      7.18 o 
  -5   2   5       41.26       40.19      1.73 o 
  -4   2   5      973.01      982.85     16.54 o 
  -3   2   5      190.01      204.88      3.42 o 
  -2   2   5     1417.96     1457.17     20.06 o 
  -1   2   5     1143.85     1185.51     16.35 o 
   0   2   5      371.78      369.03      4.67 o 
   1   2   5     5700.83     5994.71     70.53 o 
   2   2   5     1277.28     1505.27     17.99 o 
   3   2   5     3141.52     3223.29     38.09 o 
   4   2   5        0.59        0.28      0.27 o 
   5   2   5     1880.12     1901.71     31.50 o 
   6   2   5      372.25      357.53      5.71 o 
   7   2   5       84.20       81.82      2.01 o 
   8   2   5      387.96      366.52      6.12 o 
   9   2   5       57.33       53.67      2.20 o 
  10   2   5       64.67       65.59      2.15 o 
  11   2   5       49.11       54.73      2.17 o 
  -8   3   5       35.26       30.39      2.13 o 
  -7   3   5      137.66      131.48      3.80 o 
  -6   3   5        7.67        5.93      1.22 o 
  -5   3   5      403.36      394.00      7.92 o 
  -4   3   5        0.93        1.24      0.53 o 
  -3   3   5      571.24      549.93      8.09 o 
  -2   3   5      192.85      148.69      2.60 o 
  -1   3   5     1643.03     1740.97     20.81 o 
   0   3   5      619.94      619.26     12.35 o 
   1   3   5     1389.24     1552.18     18.51 o 
   2   3   5     5742.07     6002.82     70.53 o 
   3   3   5       16.54       19.79      0.50 o 
   4   3   5      574.20      644.94     10.39 o 
   5   3   5     1637.58     1750.99     35.18 o 
   6   3   5       16.55       40.10      1.60 o 
   7   3   5      403.64      405.31      6.46 o 
   8   3   5       33.97       32.07      1.32 o 
   9   3   5      242.01      227.47      4.27 o 
  10   3   5      111.28      117.08      2.89 o 
  11   3   5       46.30       38.27      1.94 o 
  -7   4   5        2.86        1.47      1.15 o 
  -6   4   5       66.54       66.59      2.48 o 
  -5   4   5      117.21      132.11      3.51 o 
  -4   4   5      117.39      115.57      2.38 o 
  -3   4   5      806.46      848.95     12.11 o 
  -2   4   5      516.30      507.46      7.43 o 
  -1   4   5      688.52      667.56      8.26 o 
   0   4   5      333.78      292.96      3.85 o 
   1   4   5     1068.04     1125.26     13.59 o 
   2   4   5      307.40      292.37      5.02 o 
   3   4   5       59.08       55.97      0.90 o 
   4   4   5      989.93     1102.90     13.34 o 
   5   4   5      244.13      265.14      3.55 o 
   6   4   5      881.86      934.73     13.52 o 
   7   4   5       71.94       89.95      2.13 o 
   8   4   5       41.36       36.41      1.38 o 
   9   4   5      357.52      359.29      6.12 o 
  10   4   5       42.69       44.14      1.79 o 
  11   4   5      166.43      163.56      3.73 o 
  -7   5   5        3.04        0.57      1.27 o 
  -6   5   5      143.58      137.35      5.39 o 
  -5   5   5       44.66       45.62      1.95 o 
  -4   5   5      315.49      314.33      5.71 o 
  -3   5   5       99.44       91.60      2.04 o 
  -2   5   5      523.95      501.83      7.47 o 
  -1   5   5      277.59      268.46      3.67 o 
   0   5   5      471.05      512.25      6.44 o 
   1   5   5      764.40      683.23      8.41 o 
   2   5   5      163.65      171.67      7.75 o 
   3   5   5      373.94      324.99      4.23 o 
   4   5   5        1.93       12.90      0.58 o 
   5   5   5      336.79      410.10      5.33 o 
   6   5   5     1357.86     1392.69     19.79 o 
   7   5   5        0.39       -0.04      0.50 o 
   8   5   5      346.96      361.80      5.99 o 
   9   5   5       22.21       22.98      1.56 o 
  10   5   5      144.59      137.76      5.31 o 
  11   5   5       16.12       18.87      1.90 o 
  -7   6   5       80.01       82.75      5.88 o 
  -6   6   5       36.31       33.95      2.02 o 
  -5   6   5       64.79       72.10      2.53 o 
  -4   6   5      266.89      279.20      5.88 o 
  -3   6   5       37.67       34.17      1.22 o 
  -2   6   5     1224.64     1216.30     17.07 o 
  -1   6   5      857.55      819.46     10.17 o 
   0   6   5      413.38      390.38      5.07 o 
   1   6   5       61.72       68.60      2.01 o 
   2   6   5     1982.94     2098.80     29.18 o 
   3   6   5     1506.30     1575.74     22.15 o 
   4   6   5       32.94       29.72      1.00 o 
   5   6   5      739.42      756.72     11.00 o 
   6   6   5      163.24      171.31      3.98 o 
   7   6   5      267.63      245.52      5.43 o 
   8   6   5      298.60      279.29      7.43 o 
   9   6   5       71.81       65.28      2.48 o 
  10   6   5      773.84      732.45     16.49 o 
  11   6   5        5.26        5.22      1.37 o 
  -6   7   5       82.15       70.53      4.08 o 
  -5   7   5      177.58      183.67      6.86 o 
  -4   7   5       53.15       57.83      2.18 o 
  -3   7   5      547.59      576.43     10.83 o 
  -2   7   5      128.56      125.72      3.17 o 
  -1   7   5      814.68      811.19     14.50 o 
   0   7   5      404.73      420.95      6.56 o 
   1   7   5      289.35      294.34      5.81 o 
   2   7   5      790.56      716.02     10.48 o 
   3   7   5        7.36        2.56      0.53 o 
   4   7   5     1339.13     1322.31     18.76 o 
   5   7   5      351.63      348.70      5.51 o 
   6   7   5      684.43      679.38     22.95 o 
   7   7   5      953.48     1009.00     21.71 o 
   8   7   5      210.96      190.26      6.53 o 
   9   7   5      173.42      166.97      4.41 o 
  10   7   5       51.79       58.86      2.54 o 
  11   7   5      125.32      120.76      5.88 o 
  -6   8   5       64.24       82.77      4.57 o 
  -5   8   5       36.78       40.16      3.27 o 
  -4   8   5      143.33      135.83      5.39 o 
  -3   8   5        6.26        4.53      1.04 o 
  -2   8   5      237.50      236.35      5.19 o 
  -1   8   5      197.86      209.86      3.83 o 
   0   8   5       23.34       23.31      2.07 o 
   1   8   5      649.42      633.73     14.52 o 
   2   8   5       10.19       13.93      1.01 o 
   3   8   5     1561.92     1582.38     22.40 o 
   4   8   5      170.50      162.35      3.87 o 
   5   8   5        4.93        4.10      0.62 o 
   6   8   5      784.66      728.52     10.87 o 
   7   8   5       33.95       26.12      1.50 o 
   8   8   5      195.52      189.19      4.62 o 
   9   8   5      170.75      163.08      4.33 o 
  10   8   5      177.13      155.58      4.38 o 
  11   8   5      101.70      107.35      3.64 o 
  -4   9   5      101.24      123.59      5.22 o 
  -3   9   5        5.20        6.44      1.21 o 
  -2   9   5      122.25      128.60      3.46 o 
  -1   9   5       24.59       26.39      1.29 o 
   0   9   5      489.13      496.37      7.79 o 
   1   9   5       20.32       17.30      1.23 o 
   2   9   5        8.68        9.61      0.81 o 
   3   9   5      509.94      497.47      7.75 o 
   4   9   5       30.28       34.64      2.09 o 
   5   9   5      710.95      674.08     10.19 o 
   6   9   5        0.99        0.93      0.65 o 
   7   9   5      698.30      647.76     12.52 o 
   8   9   5      163.65      148.25      4.04 o 
   9   9   5        7.02        5.16      1.39 o 
  10   9   5      192.25      184.21      7.59 o 
  11   9   5        2.27       -1.14      1.80 o 
  -3  10   5       99.61      101.55      4.57 o 
  -2  10   5        2.21        1.96      1.63 o 
  -1  10   5      104.15      107.13      3.51 o 
   0  10   5       29.26       28.40      1.84 o 
   1  10   5       31.02       31.53      1.35 o 
   2  10   5      560.90      543.76      8.50 o 
   3  10   5       17.17       17.19      1.24 o 
   4  10   5      478.03      473.64      7.53 o 
   5  10   5      138.31      124.33      2.69 o 
   6  10   5      131.33      120.54      2.67 o 
   7  10   5      377.74      351.79      7.56 o 
   8  10   5       16.80       17.85      1.56 o 
   9  10   5      149.14      137.79      4.04 o 
  10  10   5        0.29       -0.47      1.39 o 
  -2  11   5       30.79       33.47      2.94 o 
  -1  11   5      165.40      179.26      6.37 o 
   0  11   5       93.48       92.38      4.49 o 
   1  11   5      157.37      146.56      3.87 o 
   2  11   5       33.53       35.74      1.47 o 
   3  11   5      325.21      318.04      5.49 o 
   4  11   5      456.10      439.16      8.81 o 
   5  11   5       43.67       39.57      1.50 o 
   6  11   5      343.13      327.64      5.64 o 
   7  11   5       74.94       71.37      2.10 o 
   8  11   5      217.16      197.56      6.04 o 
   9  11   5      160.63      168.09      4.67 o 
  10  11   5       10.61        9.47      2.29 o 
  -2  12   5       41.71       43.10      3.43 o 
  -1  12   5        1.16       -0.33      1.63 o 
   0  12   5      104.48      108.21      3.52 o 
   1  12   5      115.82      112.15      3.46 o 
   2  12   5       34.06       37.18      1.95 o 
   3  12   5      236.70      237.15      5.59 o 
   4  12   5       72.47       62.73      2.53 o 
   5  12   5      277.65      259.23      5.87 o 
   6  12   5       62.91       56.28      2.42 o 
   7  12   5      345.18      345.88     11.67 o 
   8  12   5       78.62       76.49      2.94 o 
   9  12   5        4.41        6.86      2.29 o 
   1  13   5        1.53        1.71      1.55 o 
   2  13   5       93.74       88.37      3.11 o 
   3  13   5       40.50       36.58      2.13 o 
   4  13   5      107.84      104.96      3.46 o 
   5  13   5      182.11      184.88      4.78 o 
   6  13   5        2.64        5.03      1.32 o 
   7  13   5       71.36       72.19      5.39 o 
  -1  -9   6        7.31        6.37      2.12 o 
   0  -9   6        3.95        2.12      2.12 o 
   1  -9   6        0.36        1.06      1.50 o 
  -5  -8   6       32.54       36.73      2.94 o 
  -4  -8   6      125.49      136.31      3.93 o 
  -3  -8   6       18.58       18.34      1.67 o 
  -2  -8   6       53.80       58.26      2.07 o 
  -1  -8   6       12.24       14.88      1.32 o 
   0  -8   6       98.41       99.30      2.70 o 
   1  -8   6       51.76       54.81      1.59 o 
   2  -8   6        4.26        2.79      1.02 o 
   3  -8   6       51.41       55.43      2.66 o 
  -7  -7   6      147.51      155.26      6.04 o 
  -6  -7   6        1.43        1.60      1.32 o 
  -5  -7   6      160.50      163.10      5.22 o 
  -4  -7   6       34.95       37.05      3.35 o 
  -3  -7   6      144.04      156.33      5.14 o 
  -2  -7   6      121.35      122.71      2.86 o 
  -1  -7   6       58.64       60.15      1.92 o 
   0  -7   6       95.27      100.57      2.58 o 
   1  -7   6        2.39        1.66      0.93 o 
   2  -7   6      201.80      212.49      4.81 o 
   3  -7   6       23.29       24.19      1.60 o 
   4  -7   6       81.91       90.77      4.57 o 
  -7  -6   6        0.26        1.31      1.96 o 
  -6  -6   6      137.08      152.08      4.04 o 
  -5  -6   6      110.41      127.78      6.78 o 
  -4  -6   6       17.18       18.59      1.44 o 
  -3  -6   6       39.23       44.57      1.96 o 
  -2  -6   6       12.33        9.36      1.59 o 
  -1  -6   6      359.60      343.59      5.78 o 
   0  -6   6       97.86      103.50      2.48 o 
   1  -6   6       22.20       23.69      1.31 o 
   2  -6   6      232.38      230.32      4.30 o 
   3  -6   6       37.58       36.07      1.38 o 
   4  -6   6       93.31       99.37      2.73 o 
   5  -6   6       19.98       17.92      1.85 o 
  -7  -5   6       71.63       91.91      4.41 o 
  -6  -5   6       17.83       21.15      1.88 o 
  -5  -5   6        1.21        1.14      1.31 o 
  -4  -5   6      147.40      163.07      3.98 o 
  -3  -5   6       45.73       42.54      3.75 o 
  -2  -5   6      239.89      243.18      9.18 o 
  -1  -5   6        6.56        5.17      0.75 o 
   0  -5   6      379.00      415.50      6.62 o 
   1  -5   6      189.68      192.44      3.61 o 
   2  -5   6        8.58        9.57      0.97 o 
   3  -5   6      261.89      276.67      4.22 o 
   4  -5   6        4.28        2.35      0.91 o 
   5  -5   6        3.54        2.48      1.21 o 
   6  -5   6       16.10       20.98      1.88 o 
  -8  -4   6        0.99       -0.33      1.96 o 
  -7  -4   6      131.02      140.73      5.55 o 
  -6  -4   6        5.40        4.43      1.02 o 
  -5  -4   6       83.40       96.54      2.83 o 
  -4  -4   6        7.39       10.28      1.09 o 
  -3  -4   6      325.93      315.54      6.35 o 
  -2  -4   6      114.09      121.30      3.12 o 
  -1  -4   6       82.77       82.58      1.98 o 
   0  -4   6       59.12       57.43      1.60 o 
   1  -4   6       41.44       43.45      1.53 o 
   2  -4   6      136.25      138.33      2.82 o 
   3  -4   6       53.83       46.18      1.32 o 
   4  -4   6      175.19      171.96      4.14 o 
   5  -4   6       19.31       20.98      1.72 o 
   6  -4   6        0.43        0.24      1.55 o 
   7  -4   6        4.03        9.59      1.56 o 
  -8  -3   6      200.70      223.33      5.63 o 
  -7  -3   6        8.07        5.33      1.27 o 
  -6  -3   6      119.68      136.10      2.95 o 
  -5  -3   6      137.37      141.52      3.52 o 
  -4  -3   6      122.92      124.20      3.92 o 
  -3  -3   6      376.30      402.18     13.22 o 
  -2  -3   6      410.53      390.24      7.39 o 
  -1  -3   6     2756.86     2726.42     37.37 o 
   0  -3   6      375.82      422.34     11.47 o 
   1  -3   6      925.40      883.57     12.68 o 
   2  -3   6      146.98      144.05      3.13 o 
   3  -3   6       26.79       23.37      1.12 o 
   4  -3   6      247.32      247.02      4.42 o 
   5  -3   6        6.53        7.64      1.47 o 
   6  -3   6       46.83       41.51      2.78 o 
   7  -3   6       24.46       23.80      2.20 o 
   8  -3   6        3.46        4.00      1.88 o 
  -8  -2   6       61.28       63.00      3.84 o 
  -7  -2   6       50.08       52.94      2.31 o 
  -6  -2   6        1.21        1.45      0.78 o 
  -5  -2   6        1.85        1.71      0.86 o 
  -4  -2   6      257.65      259.65      4.36 o 
  -3  -2   6     1991.14     1961.81     27.03 o 
  -2  -2   6      675.04      692.95     12.18 o 
  -1  -2   6      211.34      214.00      3.76 o 
   0  -2   6      217.55      203.02      3.46 o 
   1  -2   6      651.56      669.16     11.88 o 
   2  -2   6      152.54      137.70      2.57 o 
   3  -2   6      396.39      374.50      5.93 o 
   4  -2   6       46.09       41.90      2.17 o 
   5  -2   6      357.19      363.72     10.29 o 
   6  -2   6        0.74        1.80      0.98 o 
   7  -2   6       21.51       25.14      1.79 o 
   8  -2   6      131.28      140.96      4.09 o 
  -8  -1   6        9.76       10.30      2.04 o 
  -7  -1   6      159.42      158.25      4.27 o 
  -6  -1   6       15.99       18.04      1.12 o 
  -5  -1   6      575.90      586.14      8.85 o 
  -4  -1   6       47.33       54.08      1.57 o 
  -3  -1   6      137.09      130.29      2.51 o 
  -2  -1   6     1109.07     1084.20     18.97 o 
  -1  -1   6        0.43        1.07      0.38 o 
   0  -1   6     1569.85     1534.95     18.45 o 
   1  -1   6      594.07      590.01      9.39 o 
   2  -1   6       13.29       12.15      1.02 o 
   3  -1   6      306.84      322.53      5.60 o 
   4  -1   6        0.42        0.65      0.43 o 
   5  -1   6      307.84      289.99      4.92 o 
   6  -1   6        3.97        3.52      0.92 o 
   7  -1   6       69.21       56.02      2.31 o 
   8  -1   6       25.55       21.49      1.73 o 
   9  -1   6       36.32       41.04      2.31 o 
  -8   0   6       82.85       79.13      3.06 o 
  -7   0   6        0.55        0.78      0.98 o 
  -6   0   6       43.33       42.92      2.02 o 
  -5   0   6      183.04      174.12      3.32 o 
  -4   0   6      497.31      482.48      7.38 o 
  -3   0   6     1141.41     1149.12     16.14 o 
  -2   0   6      133.96      123.65      2.36 o 
  -1   0   6       60.37       65.56      1.56 o 
   0   0   6      286.49      283.75      3.77 o 
   1   0   6      408.38      404.48      5.20 o 
   2   0   6        8.51       21.64      0.66 o 
   3   0   6      158.03      159.36      2.38 o 
   4   0   6      193.79      180.83      2.40 o 
   5   0   6        0.38        0.24      0.45 o 
   6   0   6      144.79      156.10      6.97 o 
   7   0   6       32.02       31.73      1.67 o 
   8   0   6       69.23       63.80      2.48 o 
   9   0   6       45.10       43.75      2.25 o 
  10   0   6       24.00       18.67      2.37 o 
  -8   1   6        6.34        8.12      1.56 o 
  -7   1   6        2.99        1.58      1.09 o 
  -6   1   6     1074.34     1077.18     19.43 o 
  -5   1   6       40.80       38.38      1.41 o 
  -4   1   6      814.22      823.71     11.92 o 
  -3   1   6       71.50       72.97      2.54 o 
  -2   1   6      537.90      514.51      7.57 o 
  -1   1   6      776.88      681.32     14.30 o 
   0   1   6      276.30      296.34      3.92 o 
   1   1   6      534.08      478.51      6.62 o 
   2   1   6      283.41      337.40      4.40 o 
   3   1   6       90.19       76.82      1.36 o 
   4   1   6       88.46      117.45      7.92 o 
   5   1   6       23.26       16.98      0.91 o 
   6   1   6      406.24      380.20      6.09 o 
   7   1   6       42.66       40.61      1.41 o 
   8   1   6      345.94      348.18      5.96 o 
   9   1   6       39.85       45.53      2.19 o 
  10   1   6       10.43       11.17      1.67 o 
  -8   2   6       36.56       26.94      2.94 o 
  -7   2   6      153.83      150.76      4.21 o 
  -6   2   6        1.47        1.26      0.98 o 
  -5   2   6      584.10      573.94      9.79 o 
  -4   2   6      113.13      115.59      2.45 o 
  -3   2   6      193.61      173.89      3.10 o 
  -2   2   6     1477.65     1494.25     20.62 o 
  -1   2   6        8.93       10.52      1.80 o 
   0   2   6     3452.90     3765.32     44.43 o 
   1   2   6        3.01       10.01      0.51 o 
   2   2   6     1047.23     1102.90     13.35 o 
   3   2   6       74.74       86.30      1.47 o 
   4   2   6       47.63       52.95      1.01 o 
   5   2   6     2130.97     2128.59     29.84 o 
   6   2   6       40.80       37.53      1.57 o 
   7   2   6      344.59      343.26      5.68 o 
   8   2   6       31.09       31.54      1.38 o 
   9   2   6      158.36      144.10      3.17 o 
  10   2   6       91.10       99.04      3.25 o 
  11   2   6        3.36       -1.14      1.96 o 
  -7   3   6       86.39       84.44      3.10 o 
  -6   3   6       36.16       31.80      1.79 o 
  -5   3   6      339.49      348.71      7.20 o 
  -4   3   6       14.11        9.78      0.84 o 
  -3   3   6     1324.52     1305.18     18.26 o 
  -2   3   6      749.04      753.84     10.79 o 
  -1   3   6        1.48        2.48      0.43 o 
   0   3   6       24.31       34.07      0.80 o 
   1   3   6      207.89      221.56      3.04 o 
   2   3   6     1720.02     1674.11     20.03 o 
   3   3   6       27.27       28.08      0.77 o 
   4   3   6     1112.95     1096.90     11.87 o 
   5   3   6      118.14      106.98      2.04 o 
   6   3   6      256.08      255.15      4.33 o 
   7   3   6     1254.86     1278.61     18.42 o 
   8   3   6        0.83        0.60      0.66 o 
   9   3   6      324.78      323.21      6.15 o 
  10   3   6        5.25        5.01      1.07 o 
  11   3   6        6.12        5.22      1.23 o 
  -7   4   6       32.81       33.40      2.02 o 
  -6   4   6      242.91      245.02      5.64 o 
  -5   4   6       30.35       28.92      1.73 o 
  -4   4   6       84.68       88.95      2.31 o 
  -3   4   6        6.05        9.59      0.78 o 
  -2   4   6       79.32       66.65      1.88 o 
  -1   4   6      302.51      302.18      4.70 o 
   0   4   6        4.11        2.11      0.32 o 
   1   4   6      211.56      198.43      3.11 o 
   2   4   6      216.54      232.88      3.15 o 
   3   4   6     1381.62     1431.12     22.39 o 
   4   4   6        5.92        3.53      0.32 o 
   5   4   6      769.10      820.82     10.14 o 
   6   4   6      913.92      906.09     13.21 o 
   7   4   6       53.15       69.89      5.81 o 
   8   4   6      130.05      135.84      2.88 o 
   9   4   6       85.40       80.90      2.29 o 
  10   4   6       43.43       41.94      1.73 o 
  11   4   6       21.01       22.35      1.57 o 
  -7   5   6       35.50       35.81      2.25 o 
  -6   5   6        4.91        4.00      1.27 o 
  -5   5   6       44.14       45.71      2.07 o 
  -4   5   6      135.57      140.04      2.88 o 
  -3   5   6       22.08       22.67      1.07 o 
  -2   5   6       54.51       46.57      2.01 o 
  -1   5   6       23.24       19.92      1.08 o 
   0   5   6       20.39       25.68      0.73 o 
   1   5   6        3.98        2.73      0.93 o 
   2   5   6      772.88      787.37      9.67 o 
   3   5   6      388.92      345.52      5.21 o 
   4   5   6      218.67      235.71      3.26 o 
   5   5   6      383.97      404.55      5.28 o 
   6   5   6      366.64      375.82      5.95 o 
   7   5   6      179.92      186.78      4.33 o 
   8   5   6      157.00      158.73      3.98 o 
   9   5   6        1.20        0.73      0.98 o 
  10   5   6       36.69       36.13      2.02 o 
  11   5   6        9.28       11.58      1.67 o 
  -7   6   6       32.78       37.22      3.27 o 
  -6   6   6       32.51       33.58      2.20 o 
  -5   6   6      298.77      296.23      6.50 o 
  -4   6   6       23.23       18.93      1.69 o 
  -3   6   6      162.01      174.20      3.26 o 
  -2   6   6       70.84       70.04      1.72 o 
  -1   6   6      108.73      104.89      2.15 o 
   0   6   6        2.70        2.06      0.38 o 
   1   6   6       15.55       12.08      0.75 o 
   2   6   6     1268.86     1256.79     17.79 o 
   3   6   6       28.64       24.00      1.80 o 
   4   6   6     2464.49     2627.69     36.48 o 
   5   6   6      206.95      204.60      3.50 o 
   6   6   6      114.17      127.06      3.29 o 
   7   6   6      342.57      356.49     11.92 o 
   8   6   6        5.64        4.39      0.98 o 
   9   6   6      102.50      104.39      3.18 o 
  10   6   6        0.49        0.85      1.09 o 
  11   6   6       18.90       18.50      1.85 o 
  -6   7   6       71.04       82.45      4.57 o 
  -5   7   6       45.48       51.92      3.43 o 
  -4   7   6       19.87       16.36      1.49 o 
  -3   7   6       21.05       21.63      1.50 o 
  -2   7   6        2.64        2.41      0.86 o 
  -1   7   6      891.16      880.37     15.68 o 
   0   7   6       69.93       67.13      1.69 o 
   1   7   6      809.04      792.79     11.61 o 
   2   7   6      522.20      549.25      8.26 o 
   3   7   6      395.40      372.88      5.87 o 
   4   7   6      929.24      880.68     12.80 o 
   5   7   6       14.41       14.79      0.86 o 
   6   7   6     1323.51     1392.44     35.63 o 
   7   7   6      147.66      155.90      3.93 o 
   8   7   6       11.36       15.37      1.39 o 
   9   7   6       64.40       66.00      2.48 o 
  10   7   6       63.23       65.55      2.66 o 
  11   7   6       33.61       34.11      2.18 o 
  -5   8   6        2.04        3.27      2.12 o 
  -4   8   6       96.68      128.65      5.39 o 
  -3   8   6        5.46       11.14      1.71 o 
  -2   8   6      118.26      114.10      3.17 o 
  -1   8   6        6.70        7.76      1.04 o 
   0   8   6      252.94      244.15      4.24 o 
   1   8   6       66.76       62.77      1.70 o 
   2   8   6       47.54       43.17      1.32 o 
   3   8   6     2389.43     2352.11     32.88 o 
   4   8   6       15.58       16.54      0.94 o 
   5   8   6      667.31      661.11      9.94 o 
   6   8   6      110.33      126.00      2.59 o 
   7   8   6       29.04       30.45      4.08 o 
   8   8   6      316.85      350.12      7.84 o 
   9   8   6       79.76       66.12      2.54 o 
  10   8   6       64.48       69.87      2.77 o 
  11   8   6       11.38       14.25      1.72 o 
  -5   9   6       34.59       41.63      3.59 o 
  -4   9   6       23.70       24.16      2.94 o 
  -3   9   6       11.84       11.36      1.44 o 
  -2   9   6        7.91       14.42      1.39 o 
  -1   9   6       87.15       86.72      4.24 o 
   0   9   6      218.07      213.60      3.90 o 
   1   9   6        2.59        0.71      0.62 o 
   2   9   6      558.88      538.87      9.05 o 
   3   9   6       21.21       20.01      1.91 o 
   4   9   6       62.06       80.27      1.97 o 
   5   9   6      220.09      211.17      3.86 o 
   6   9   6       55.37       53.08      1.60 o 
   7   9   6      131.24      136.40      5.71 o 
   8   9   6       11.66        7.86      1.39 o 
   9   9   6       19.21       22.01      1.67 o 
  10   9   6       42.25       41.61      2.19 o 
  -3  10   6        4.57        6.29      2.04 o 
  -2  10   6        0.19       -0.53      1.09 o 
  -1  10   6      144.05      147.18      4.24 o 
   0  10   6        0.29       -0.08      1.14 o 
   1  10   6      339.47      349.92      5.90 o 
   2  10   6        0.62       -0.32      0.62 o 
   3  10   6       54.87       58.89      1.82 o 
   4  10   6      494.80      470.47      7.53 o 
   5  10   6      139.40      133.07      3.35 o 
   6  10   6      146.52      154.21      3.16 o 
   7  10   6        9.76       11.91      1.32 o 
   8  10   6       19.74       24.20      1.73 o 
   9  10   6        7.66       11.72      3.67 o 
  10  10   6        5.05        8.40      2.37 o 
  -2  11   6       50.39       55.34      3.59 o 
  -1  11   6       28.97       31.18      2.78 o 
   0  11   6      139.51      147.10      3.93 o 
   1  11   6      136.23      136.42      3.02 o 
   2  11   6       51.12       53.56      1.79 o 
   3  11   6      306.98      309.82      5.40 o 
   4  11   6       16.65       18.45      1.16 o 
   5  11   6       37.87       41.10      1.56 o 
   6  11   6       28.42       34.73      1.47 o 
   7  11   6        2.21        2.61      1.04 o 
   8  11   6      161.25      161.94      4.44 o 
   9  11   6        6.46        6.08      1.80 o 
  10  11   6      124.75      140.89      6.20 o 
  -1  12   6       28.99       36.57      3.10 o 
   0  12   6      297.28      309.38      9.63 o 
   1  12   6        0.38       -0.57      1.04 o 
   2  12   6      116.29      126.87      3.69 o 
   3  12   6       27.73       22.79      1.35 o 
   4  12   6       48.37       46.17      2.18 o 
   5  12   6      130.61      137.10      3.11 o 
   6  12   6        7.06        5.42      0.94 o 
   7  12   6       62.60       66.80      2.55 o 
   8  12   6       41.45       47.58      2.42 o 
   9  12   6      161.01      154.61      6.37 o 
   1  13   6       33.70       36.26      2.19 o 
   2  13   6       45.04       43.39      2.31 o 
   3  13   6        5.52        4.79      1.32 o 
   4  13   6       45.50       51.52      2.42 o 
   5  13   6        1.94        3.34      1.21 o 
   6  13   6       15.20       21.08      1.84 o 
   7  13   6      112.60      131.73      3.90 o 
   7  14   6        1.82        3.10      1.96 o 
  -3  -8   7       20.83       26.28      2.78 o 
  -2  -8   7       14.24       18.61      2.78 o 
  -1  -8   7        0.24        2.29      1.80 o 
   0  -8   7       15.06       14.89      1.47 o 
   1  -8   7        2.70        2.10      1.15 o 
  -5  -7   7      219.92      244.07      8.33 o 
  -4  -7   7       22.82       24.31      1.90 o 
  -3  -7   7       42.69       43.32      2.25 o 
  -2  -7   7       22.99       25.30      2.37 o 
  -1  -7   7      125.35      125.19      3.64 o 
   0  -7   7       51.28       48.88      3.06 o 
   1  -7   7       58.32       64.37      2.14 o 
   2  -7   7       68.85       61.58      2.40 o 
   3  -7   7      129.64      122.31      3.20 o 
  -6  -6   7      194.94      222.14      5.48 o 
  -5  -6   7        0.36        0.73      1.15 o 
  -4  -6   7      360.79      409.22      8.31 o 
  -3  -6   7        1.94        3.66      1.09 o 
  -2  -6   7       64.79       65.97      2.42 o 
  -1  -6   7      125.04      122.48      3.80 o 
   0  -6   7       64.84       68.34      2.79 o 
   1  -6   7      240.62      245.00      4.58 o 
   2  -6   7        4.94        6.02      1.04 o 
   3  -6   7      147.01      155.09      3.51 o 
   4  -6   7      200.30      192.47      4.11 o 
  -6  -5   7       11.32       18.34      1.67 o 
  -5  -5   7       59.40       73.70      2.65 o 
  -4  -5   7       38.59       40.10      1.90 o 
  -3  -5   7        2.84        2.61      0.92 o 
  -2  -5   7       41.82       45.42      1.96 o 
  -1  -5   7       36.16       33.52      1.73 o 
   0  -5   7      395.93      393.58      6.47 o 
   1  -5   7        4.59        5.66      1.41 o 
   2  -5   7      648.18      660.56     10.13 o 
   3  -5   7       93.56       99.38      2.18 o 
   4  -5   7       22.66       24.02      1.47 o 
   5  -5   7       72.71       78.40      3.04 o 
  -7  -4   7       33.62       30.86      2.78 o 
  -6  -4   7        1.22        0.03      0.98 o 
  -5  -4   7       14.96       19.88      1.50 o 
  -4  -4   7        0.34        1.26      0.86 o 
  -3  -4   7       25.52       29.07      1.62 o 
  -2  -4   7        3.66        4.43      0.92 o 
  -1  -4   7      396.24      377.94      7.39 o 
   0  -4   7      663.13      677.20     10.14 o 
   1  -4   7        8.31        8.54      0.91 o 
   2  -4   7      123.78      126.73      2.73 o 
   3  -4   7        7.27        4.21      0.84 o 
   4  -4   7      311.37      307.91      5.46 o 
   5  -4   7        1.13        0.57      1.15 o 
   6  -4   7       11.93        9.41      1.96 o 
  -7  -3   7       44.41       47.02      3.27 o 
  -6  -3   7       66.18       72.39      2.53 o 
  -5  -3   7       11.68       10.37      1.15 o 
  -4  -3   7      451.16      453.94      8.72 o 
  -3  -3   7      111.45      118.75      4.16 o 
  -2  -3   7      299.43      289.51      5.94 o 
  -1  -3   7        6.49        5.88      1.47 o 
   0  -3   7       95.79       96.40      2.20 o 
   1  -3   7     1554.66     1587.99     22.25 o 
   2  -3   7      103.99      101.14      2.60 o 
   3  -3   7      201.19      205.24      3.93 o 
   4  -3   7      132.10      137.43      2.98 o 
   5  -3   7       10.95       11.16      1.07 o 
   6  -3   7       70.49       69.49      2.65 o 
   7  -3   7        9.30        6.76      1.44 o 
  -8  -2   7       11.60       13.39      2.61 o 
  -7  -2   7      230.37      250.84      6.53 o 
  -6  -2   7       16.21       16.64      1.22 o 
  -5  -2   7       61.21       61.13      3.18 o 
  -4  -2   7       13.91       15.47      1.21 o 
  -3  -2   7      193.73      167.89      4.00 o 
  -2  -2   7      395.77      400.86      7.68 o 
  -1  -2   7     1393.02     1341.47     72.57 o 
   0  -2   7     1117.92     1086.28     25.56 o 
   1  -2   7      393.18      387.97      6.06 o 
   2  -2   7      271.31      275.44      7.28 o 
   3  -2   7      261.05      258.17      5.36 o 
   4  -2   7       73.96       66.27      1.85 o 
   5  -2   7       78.72       77.37      2.10 o 
   6  -2   7        3.97        1.96      1.04 o 
   7  -2   7       85.08       79.74      2.88 o 
   8  -2   7       52.40       57.78      4.24 o 
  -8  -1   7       12.45       12.57      2.29 o 
  -7  -1   7       60.22       67.68      2.94 o 
  -6  -1   7        3.23        4.65      0.91 o 
  -5  -1   7      172.43      183.25      3.64 o 
  -4  -1   7       24.26       21.83      1.10 o 
  -3  -1   7     2402.50     2374.21     32.62 o 
  -2  -1   7        3.34        2.78      0.69 o 
  -1  -1   7      364.41      363.14      6.87 o 
   0  -1   7      502.28      526.03      7.79 o 
   1  -1   7      483.45      475.17      7.16 o 
   2  -1   7      249.54      254.21      4.21 o 
   3  -1   7        9.97        9.46      0.89 o 
   4  -1   7      365.86      355.77      5.75 o 
   5  -1   7      285.21      271.35      4.74 o 
   6  -1   7        9.30       11.35      1.27 o 
   7  -1   7       54.88       52.88      2.25 o 
   8  -1   7       36.10       33.28      2.02 o 
   9  -1   7       88.93       75.89      3.27 o 
  -7   0   7        0.60        0.76      1.09 o 
  -6   0   7      136.17      140.19      3.07 o 
  -5   0   7       32.97       34.83      1.95 o 
  -4   0   7       13.72       11.53      0.91 o 
  -3   0   7      146.61      146.84      2.80 o 
  -2   0   7      120.52      104.15      2.17 o 
  -1   0   7      942.61      924.65     13.10 o 
   0   0   7       25.95       28.48      0.87 o 
   1   0   7     1762.10     1856.42     22.26 o 
   2   0   7      103.71      100.59      2.04 o 
   3   0   7       50.21       56.82      1.17 o 
   4   0   7       17.51       26.72      0.90 o 
   5   0   7        0.80        2.16      0.70 o 
   6   0   7      230.75      209.37      4.84 o 
   7   0   7        8.66        8.56      1.21 o 
   8   0   7      131.36      134.66      3.87 o 
   9   0   7      112.80      111.20      3.57 o 
  -7   1   7      105.74      107.34      3.46 o 
  -6   1   7        4.68        6.89      1.27 o 
  -5   1   7        6.82        6.88      0.84 o 
  -4   1   7      525.85      543.49      8.28 o 
  -3   1   7       63.25       62.22      1.66 o 
  -2   1   7     1953.81     1943.72     26.74 o 
  -1   1   7       69.66       81.40      1.79 o 
   0   1   7      167.41      158.83      4.14 o 
   1   1   7      207.37      209.21      3.79 o 
   2   1   7      261.84      315.42      4.24 o 
   3   1   7      270.13      272.58      3.75 o 
   4   1   7        7.30       13.85      0.84 o 
   5   1   7      524.37      494.84      6.53 o 
   6   1   7       13.66       13.46      1.06 o 
   7   1   7       33.78       34.06      1.79 o 
   8   1   7      131.95      123.92      3.57 o 
   9   1   7       46.16       46.66      2.45 o 
  10   1   7      132.34      133.10      4.15 o 
  -7   2   7       18.39       18.12      3.84 o 
  -6   2   7      323.89      294.17      6.52 o 
  -5   2   7      352.70      363.82      5.99 o 
  -4   2   7       61.48       58.75      1.73 o 
  -3   2   7     1016.73      993.23     14.18 o 
  -2   2   7      164.92      167.64      3.46 o 
  -1   2   7       46.06       43.59      2.69 o 
   0   2   7      910.48      833.98     11.80 o 
   1   2   7      117.77      146.64      2.20 o 
   2   2   7     2497.24     2648.31     28.29 o 
   3   2   7      165.69      172.79      2.57 o 
   4   2   7       99.83       97.01      1.38 o 
   5   2   7      570.58      523.24      6.83 o 
   6   2   7       90.17      102.50      2.26 o 
   7   2   7      528.80      530.32      8.29 o 
   8   2   7       39.10       39.04      1.54 o 
   9   2   7       70.65       74.94      2.16 o 
  10   2   7       71.65       69.48      2.88 o 
  -7   3   7        2.84        3.51      1.32 o 
  -6   3   7      324.62      335.05     12.82 o 
  -5   3   7        8.90       12.69      2.20 o 
  -4   3   7      361.53      354.12      5.77 o 
  -3   3   7      279.79      292.12      4.83 o 
  -2   3   7      866.29      828.82     11.92 o 
  -1   3   7     1127.82     1156.33     16.19 o 
   1   3   7      419.08      383.56      4.98 o 
   2   3   7      127.56      114.19      1.89 o 
   3   3   7      966.38     1033.42     12.59 o 
   4   3   7      289.78      302.20      3.66 o 
   5   3   7       83.70       81.22      1.35 o 
   6   3   7     1329.45     1310.57     18.77 o 
   7   3   7       16.69       14.28      1.00 o 
   8   3   7      270.47      280.91      4.99 o 
   9   3   7      280.78      267.40      4.96 o 
  10   3   7       33.35       28.14      1.75 o 
  11   3   7       23.99       25.15      2.37 o 
  -7   4   7       47.30       43.26      3.27 o 
  -6   4   7       96.43       97.57      3.23 o 
  -5   4   7      117.50      126.73      4.73 o 
  -4   4   7      427.55      433.69      6.90 o 
  -3   4   7        7.40        9.86      0.91 o 
  -2   4   7      673.97      681.13      9.95 o 
  -1   4   7        7.70        3.10      0.53 o 
   0   4   7      160.59      152.25      4.22 o 
   1   4   7      123.40      102.78      1.69 o 
   2   4   7        1.65        4.88      0.42 o 
   3   4   7      869.36      869.88     12.95 o 
   4   4   7        0.43        0.42      0.29 o 
   5   4   7     1121.16     1194.83     14.58 o 
   6   4   7      579.45      563.74      8.59 o 
   7   4   7      143.79      149.33      2.98 o 
   8   4   7      157.89      150.44      3.14 o 
   9   4   7       13.72       14.24      1.30 o 
  10   4   7       72.65       73.21      2.26 o 
  11   4   7       24.31       23.34      2.02 o 
  -6   5   7       28.12       34.05      3.84 o 
  -5   5   7      177.87      179.88      4.73 o 
  -4   5   7        0.55        0.36      0.72 o 
  -3   5   7       81.81       78.79      1.94 o 
  -2   5   7       67.43       67.09      1.69 o 
  -1   5   7        0.74        1.12      0.81 o 
   0   5   7        1.45        1.27      0.43 o 
   1   5   7        3.78        1.30      0.57 o 
   2   5   7     1943.79     1882.17     22.53 o 
   3   5   7       64.25       61.24      1.27 o 
   4   5   7      281.03      286.00      4.60 o 
   5   5   7      197.75      212.01      3.62 o 
   6   5   7        7.16        6.14      0.86 o 
   7   5   7      692.76      702.83     13.27 o 
   9   5   7      126.99      120.65      3.52 o 
  10   5   7       26.83       25.49      3.84 o 
  11   5   7        1.70        0.45      1.39 o 
  -6   6   7       63.23       69.91      5.39 o 
  -5   6   7      102.24      109.68      4.33 o 
  -4   6   7        1.18        0.55      0.78 o 
  -3   6   7      160.25      163.31      3.16 o 
  -2   6   7       21.02       17.41      0.95 o 
  -1   6   7      550.45      552.19     14.94 o 
   0   6   7      122.95      125.12      4.87 o 
   1   6   7      234.33      210.06      3.61 o 
   2   6   7      316.06      304.32      5.35 o 
   3   6   7      208.84      241.97     15.74 o 
   4   6   7     1065.18     1048.32     15.02 o 
   5   6   7        8.66        8.18      0.80 o 
   6   6   7      521.30      568.22     10.91 o 
   7   6   7      281.90      264.46      5.83 o 
   8   6   7        0.48       -0.38      0.86 o 
   9   6   7       77.00       81.02      2.83 o 
  10   6   7       20.95       25.08      1.90 o 
  11   6   7       28.89       27.26      2.78 o 
  -5   7   7       54.00       64.65      3.92 o 
  -4   7   7      283.54      299.76      6.50 o 
  -3   7   7        1.20        0.65      0.92 o 
  -2   7   7      106.31       97.69      2.88 o 
  -1   7   7        0.77        0.98      0.69 o 
   0   7   7      268.85      262.52      7.92 o 
   1   7   7     1094.84     1056.96     15.22 o 
   2   7   7      107.38      109.37      2.26 o 
   3   7   7     1765.63     1778.42     25.04 o 
   4   7   7       31.50       36.20      2.80 o 
   5   7   7      368.71      360.35      5.73 o 
   6   7   7      806.11      771.61     14.43 o 
   7   7   7        0.40        0.70      0.82 o 
   8   7   7      349.40      346.75      7.45 o 
   9   7   7        4.10        2.56      1.02 o 
  10   7   7       59.88       60.05      2.60 o 
  11   7   7       78.33       82.91      4.16 o 
  -5   8   7       63.02       64.81      4.08 o 
  -4   8   7        1.47        2.78      1.80 o 
  -3   8   7        2.95        1.96      1.04 o 
  -2   8   7      309.83      349.18      9.39 o 
  -1   8   7      278.03      284.45      6.05 o 
   0   8   7      196.17      191.71      4.38 o 
   1   8   7        0.41        0.71      0.57 o 
   2   8   7      585.01      581.21      8.85 o 
   3   8   7      751.16      733.07     11.94 o 
   4   8   7       87.00       89.14      2.04 o 
   5   8   7      484.79      487.86      7.58 o 
   6   8   7       34.57       28.04      1.19 o 
   7   8   7      343.08      357.04     10.78 o 
   8   8   7      138.03      136.29      5.47 o 
   9   8   7       15.34       18.05      2.12 o 
  10   8   7       93.29       91.23      3.17 o 
  11   8   7       26.93       25.31      2.94 o 
  -4   9   7       14.84       14.53      2.61 o 
  -3   9   7      133.59      142.00      3.98 o 
  -2   9   7      242.06      257.69      7.27 o 
  -1   9   7      368.67      379.71      7.79 o 
   0   9   7        2.85        2.20      0.92 o 
   1   9   7      232.29      234.77     10.45 o 
   2   9   7      183.41      172.59      3.33 o 
   3   9   7        8.06        8.00      0.85 o 
   4   9   7     1603.98     1514.88     21.65 o 
   5   9   7       25.36       26.86      1.19 o 
   6   9   7       59.71       70.42      3.17 o 
   7   9   7      171.58      161.47      4.16 o 
   8   9   7       10.69        6.95      1.21 o 
   9   9   7      118.91      128.86      3.75 o 
  10   9   7        0.26        0.93      1.14 o 
  -3  10   7        9.55       12.19      1.62 o 
  -2  10   7       37.99       38.11      2.13 o 
  -1  10   7       34.08       36.66      2.37 o 
   0  10   7       55.46       53.64      2.19 o 
   1  10   7      234.99      243.17      5.42 o 
   2  10   7        0.30        0.56      1.02 o 
   3  10   7      401.66      394.65      6.53 o 
   4  10   7       22.07       18.07      1.10 o 
   5  10   7        7.38        6.62      0.85 o 
   6  10   7      128.16      121.73      2.69 o 
   7  10   7       14.23       17.92      1.50 o 
   8  10   7       77.05       73.01      2.77 o 
   9  10   7        5.11        5.88      1.32 o 
  10  10   7       13.67       16.08      1.79 o 
  -2  11   7       84.26       96.79      3.29 o 
  -1  11   7       11.78       11.90      1.50 o 
   0  11   7      285.73      292.39      6.46 o 
   1  11   7        1.13        1.88      1.04 o 
   2  11   7       36.66       42.28      1.60 o 
   3  11   7      373.61      349.46      5.96 o 
   4  11   7       15.71       17.16      1.16 o 
   5  11   7      373.02      366.16      6.24 o 
   6  11   7       72.83       63.33      2.23 o 
   7  11   7       77.19       80.37      2.83 o 
   8  11   7      101.18      107.59      3.46 o 
   9  11   7       37.88       43.25      3.02 o 
  -1  12   7       47.33       53.88      3.59 o 
   0  12   7       91.60       97.47      4.57 o 
   1  12   7      206.29      219.15      5.31 o 
   2  12   7      135.42      133.80      3.08 o 
   3  12   7        1.75        1.15      0.88 o 
   4  12   7      158.95      167.54      3.55 o 
   5  12   7       42.71       41.47      1.69 o 
   6  12   7       97.89       97.99      2.54 o 
   7  12   7      109.11      112.37      4.41 o 
   8  12   7       61.08       62.18      2.71 o 
   9  12   7       17.24        9.14      2.12 o 
   2  13   7        6.66        2.83      1.25 o 
   3  13   7       38.36       45.81      4.41 o 
   4  13   7      182.95      180.95      4.90 o 
   5  13   7        3.59        3.94      1.21 o 
   6  13   7       80.86       88.77      2.57 o 
   7  13   7        0.34       -0.70      1.05 o 
   8  13   7      256.33      279.01      9.47 o 
   3  14   7       18.45       19.75      2.78 o 
   4  14   7        1.40       -0.33      2.12 o 
   6  14   7       29.10       33.79      3.10 o 
   7  14   7       20.00       22.37      2.78 o 
  -3  -7   8      119.97      136.65      5.71 o 
  -2  -7   8       13.94       10.61      2.45 o 
  -1  -7   8      102.49      104.47      3.46 o 
   0  -7   8       24.71       23.84      1.96 o 
   1  -7   8       37.46       43.87      2.38 o 
   2  -7   8        0.18       -1.63      1.63 o 
  -4  -6   8      100.29       91.07      3.17 o 
  -3  -6   8        3.03        2.11      1.09 o 
  -2  -6   8      261.58      277.98      6.61 o 
  -1  -6   8      107.26      116.86      3.52 o 
   0  -6   8      146.49      153.13      4.16 o 
   1  -6   8       59.97       65.28      2.17 o 
   2  -6   8       24.70       23.99      1.65 o 
   3  -6   8       42.18       50.19      2.04 o 
  -6  -5   8       48.99       55.51      3.59 o 
  -5  -5   8       58.19       54.27      2.48 o 
  -4  -5   8      142.99      152.64      4.10 o 
  -3  -5   8      275.32      270.93      6.06 o 
  -2  -5   8       17.15       19.75      1.50 o 
  -1  -5   8      156.94      156.92      4.04 o 
   0  -5   8        4.23        4.24      1.15 o 
   1  -5   8       11.66       10.98      1.16 o 
   2  -5   8       30.79       26.84      1.54 o 
   3  -5   8        5.88        9.83      1.19 o 
   4  -5   8       27.95       28.19      3.03 o 
  -6  -4   8      197.07      228.36      8.90 o 
  -5  -4   8        2.17        2.45      1.47 o 
  -4  -4   8       98.78       92.41      3.75 o 
  -3  -4   8       76.32       83.65      2.71 o 
  -2  -4   8        0.42       -0.16      0.86 o 
  -1  -4   8       14.03       15.99      1.39 o 
   0  -4   8       54.57       49.27      2.02 o 
   1  -4   8       48.61       51.06      1.73 o 
   2  -4   8        7.61        8.21      1.20 o 
   3  -4   8      174.24      176.53      3.60 o 
   4  -4   8        6.65        9.08      1.16 o 
   5  -4   8        5.62        9.08      1.53 o 
   6  -4   8        5.09        6.40      1.56 o 
  -6  -3   8       10.61        9.41      1.32 o 
  -5  -3   8       60.31       56.63      2.31 o 
  -4  -3   8      268.83      263.36      5.71 o 
  -3  -3   8       32.16       32.29      1.67 o 
  -2  -3   8      359.94      359.07      7.21 o 
  -1  -3   8      125.11      109.29      5.55 o 
   0  -3   8      362.93      343.67      8.90 o 
   1  -3   8      668.52      654.20      9.86 o 
   2  -3   8       92.04       91.10      2.23 o 
   3  -3   8        8.48        9.68      0.94 o 
   4  -3   8       13.43       14.51      1.19 o 
   5  -3   8       95.12       93.28      2.48 o 
   6  -3   8       13.39       14.05      1.88 o 
   7  -3   8       39.08       32.43      2.94 o 
  -6  -2   8       49.82       44.61      2.13 o 
  -5  -2   8      181.39      178.65      8.16 o 
  -4  -2   8      323.27      334.00     20.00 o 
  -3  -2   8      219.56      211.09      4.73 o 
  -2  -2   8       24.31       26.61      1.50 o 
  -1  -2   8      457.36      438.58      9.96 o 
   0  -2   8       53.95       56.87      2.08 o 
   1  -2   8        1.64        2.25      0.62 o 
   2  -2   8      137.44      138.76      2.82 o 
   3  -2   8        2.43        4.32      0.74 o 
   4  -2   8      158.32      149.30      3.14 o 
   5  -2   8       99.01      103.31      2.58 o 
   6  -2   8       12.93       15.69      1.56 o 
   7  -2   8       21.32       23.71      1.85 o 
  -7  -1   8       30.00       33.30      3.27 o 
  -6  -1   8      236.94      240.55      6.02 o 
  -5  -1   8       59.84       62.62      1.94 o 
  -4  -1   8       35.91       32.43      1.62 o 
  -3  -1   8        2.70        3.13      0.86 o 
  -2  -1   8        8.28        7.37      1.14 o 
  -1  -1   8      404.05      411.06      7.85 o 
   0  -1   8      304.32      288.20      5.83 o 
   1  -1   8      105.15      100.45      2.28 o 
   2  -1   8        1.52        2.29      0.69 o 
   3  -1   8       36.46       29.77      1.63 o 
   4  -1   8      450.90      449.60      9.71 o 
   5  -1   8       51.65       48.69      1.63 o 
   6  -1   8      435.95      399.63      8.25 o 
   7  -1   8       14.08       17.30      1.63 o 
   8  -1   8        7.95        9.48      1.44 o 
  -7   0   8       62.78       63.18      4.08 o 
  -6   0   8       86.31      102.36      2.59 o 
  -5   0   8        2.86        2.19      0.81 o 
  -4   0   8       67.77       68.19      1.95 o 
  -3   0   8       58.12       59.51      1.73 o 
  -2   0   8      176.14      170.93      3.20 o 
  -1   0   8      444.90      439.48      8.25 o 
   0   0   8      275.50      269.13      5.43 o 
   1   0   8      128.94      125.50      2.42 o 
   2   0   8        5.73        5.48      0.69 o 
   3   0   8      296.09      290.58      4.74 o 
   4   0   8      217.63      204.87      3.60 o 
   5   0   8      160.93      167.96      6.03 o 
   6   0   8       52.42       51.06      2.13 o 
   7   0   8        0.57        0.54      0.86 o 
   8   0   8       22.22       18.15      1.67 o 
   9   0   8       14.20       15.49      1.73 o 
  -7   1   8      150.53      152.48      6.37 o 
  -6   1   8        4.42        5.04      1.27 o 
  -5   1   8      144.38      149.86      3.14 o 
  -4   1   8      719.30      680.48     10.23 o 
  -3   1   8        2.81        2.45      0.66 o 
  -2   1   8       18.47       15.50      0.96 o 
  -1   1   8      321.94      307.20      4.96 o 
   0   1   8      272.78      267.06      4.37 o 
   1   1   8      132.18      121.66      2.10 o 
   2   1   8      384.29      379.38      5.08 o 
   3   1   8       65.77       64.34      1.35 o 
   4   1   8        4.02        2.91      0.50 o 
   5   1   8      591.82      578.94      8.79 o 
   6   1   8        0.35        0.00      0.81 o 
   7   1   8        0.48        1.78      0.98 o 
   8   1   8       13.52        9.55      1.71 o 
   9   1   8        1.70        2.07      1.21 o 
  -6   2   8       17.62       16.78      1.88 o 
  -5   2   8        1.85        2.88      0.85 o 
  -4   2   8        0.51        1.13      0.69 o 
  -3   2   8        4.24        4.47      0.78 o 
  -2   2   8      219.41      219.41      3.83 o 
  -1   2   8      308.61      300.65      4.87 o 
   0   2   8      309.50      299.25      4.77 o 
   1   2   8      431.68      447.71      6.97 o 
   2   2   8      689.56      656.62      8.30 o 
   3   2   8       55.21       62.82      1.33 o 
   4   2   8      499.88      500.08      6.48 o 
   6   2   8      234.74      229.89      5.11 o 
   7   2   8       13.20       13.82      1.04 o 
   8   2   8       98.69      104.25      5.14 o 
   9   2   8        0.65        1.45      1.21 o 
  10   2   8       11.94        8.32      2.45 o 
  -6   3   8       61.21       60.49      2.60 o 
  -5   3   8       48.03       48.16      2.18 o 
  -4   3   8       33.35       35.11      1.44 o 
  -3   3   8      208.94      215.42      3.86 o 
  -2   3   8      231.18      233.23      4.05 o 
  -1   3   8       65.07       70.22      1.73 o 
   0   3   8       10.42        9.94      1.04 o 
   1   3   8     1942.15     2000.95     27.47 o 
   2   3   8      123.85      123.06      2.02 o 
   3   3   8     1758.27     1860.06     24.15 o 
   4   3   8       84.91       86.40      1.81 o 
   5   3   8       43.21       49.25      1.36 o 
   6   3   8       26.63       24.47      1.16 o 
   7   3   8       81.90       76.81      2.04 o 
   8   3   8        7.70        7.77      0.93 o 
   9   3   8       39.76       37.57      1.66 o 
  10   3   8       17.46       19.13      1.79 o 
  11   3   8        1.94        1.31      2.12 o 
  -6   4   8        1.53        1.87      1.25 o 
  -5   4   8        4.80        3.32      1.21 o 
  -4   4   8      207.10      200.72      3.90 o 
  -3   4   8        0.45        0.34      0.62 o 
  -2   4   8       91.92       96.68      2.19 o 
  -1   4   8       50.37       52.41      1.44 o 
   0   4   8     1067.62     1040.47     22.28 o 
   1   4   8       74.67       70.80      1.63 o 
   2   4   8      991.00      998.29     12.27 o 
   3   4   8      133.12      131.67      2.14 o 
   4   4   8      114.64      118.68      1.99 o 
   5   4   8      504.41      526.49      6.07 o 
   6   4   8       66.76       66.36      2.75 o 
   7   4   8        9.19       11.32      0.93 o 
   8   4   8       62.19       67.17      1.94 o 
   9   4   8        0.33       -0.76      0.78 o 
  10   4   8       65.47       67.80      3.43 o 
  11   4   8        1.99        5.06      2.12 o 
  -6   5   8       16.93       17.14      2.61 o 
  -5   5   8        2.22        1.56      1.09 o 
  -4   5   8       20.42       19.51      1.22 o 
  -3   5   8       26.21       31.32      1.34 o 
  -2   5   8        8.25        9.41      0.84 o 
  -1   5   8      250.01      253.74      4.26 o 
   0   5   8        9.82       12.57      1.04 o 
   1   5   8        9.83        9.82      0.72 o 
   2   5   8      382.80      392.85      5.17 o 
   3   5   8      309.22      303.12      5.25 o 
   4   5   8        8.06       13.37      0.69 o 
   5   5   8      411.62      444.69     12.42 o 
   6   5   8       27.23       24.75      2.86 o 
   7   5   8        2.29        2.01      0.86 o 
   8   5   8      123.13      122.25      5.71 o 
   9   5   8       23.84       24.06      2.86 o 
  10   5   8        3.39        2.92      1.22 o 
  11   5   8       90.59       96.49      4.73 o 
  -6   6   8        3.32        3.59      1.96 o 
  -5   6   8       77.48       78.23      2.81 o 
  -4   6   8       14.07       13.21      1.12 o 
  -3   6   8       67.81       67.25      2.04 o 
  -2   6   8       73.10       73.89      1.91 o 
  -1   6   8      407.96      398.69      7.84 o 
   0   6   8       56.30       51.46      1.90 o 
   1   6   8      725.52      692.65     12.51 o 
   2   6   8       21.78       21.03      0.93 o 
   3   6   8        5.27        1.96      0.98 o 
   4   6   8       94.37       99.09      2.50 o 
   5   6   8      217.23      203.81      3.63 o 
   6   6   8        1.29        2.86      0.81 o 
   7   6   8      117.67      123.87      3.40 o 
   8   6   8       10.39       12.71      3.51 o 
   9   6   8       41.28       46.42      2.69 o 
  10   6   8       42.34       44.82      2.31 o 
  11   6   8       79.63       83.75      4.41 o 
  -5   7   8       19.78       19.75      2.78 o 
  -4   7   8       63.93       66.26      2.65 o 
  -3   7   8        0.43        0.41      0.92 o 
  -2   7   8      589.35      621.06     11.76 o 
  -1   7   8       67.18       64.39      2.25 o 
   0   7   8      343.23      346.69      6.98 o 
   1   7   8       88.49       85.41      3.18 o 
   2   7   8      114.45      110.97      2.84 o 
   3   7   8      122.78      122.91      3.47 o 
   4   7   8      199.04      211.36      7.82 o 
   5   7   8        1.53        1.54      0.55 o 
   6   7   8       18.49       20.22      1.47 o 
   7   7   8      106.86      116.12      3.29 o 
   8   7   8       34.15       34.41      1.79 o 
   9   7   8        2.22        3.02      1.15 o 
  10   7   8      196.22      195.24      5.14 o 
  -4   8   8        1.78       -0.33      1.80 o 
  -3   8   8      193.76      199.42      4.90 o 
  -2   8   8        1.87        1.47      1.04 o 
  -1   8   8       68.16       65.71      2.36 o 
   0   8   8      776.95      776.44     17.96 o 
   1   8   8       20.88       20.50      1.88 o 
   2   8   8      334.31      322.54      6.57 o 
   3   8   8      210.93      207.28      4.57 o 
   4   8   8      142.90      149.27      2.98 o 
   5   8   8       81.31       80.40      2.67 o 
   6   8   8       38.74       34.79      1.34 o 
   7   8   8      307.38      300.71      6.64 o 
   8   8   8      117.47      121.23      3.52 o 
   9   8   8      210.69      220.81      5.48 o 
  10   8   8       87.29       87.46      5.63 o 
  -3   9   8        3.79        5.90      1.39 o 
  -2   9   8      111.64      113.94      3.46 o 
  -1   9   8      227.87      243.53      5.59 o 
   0   9   8       46.59       51.49      2.37 o 
   1   9   8       28.75       28.78      1.56 o 
   2   9   8      291.80      295.65      6.37 o 
   3   9   8        9.99        8.43      1.14 o 
   4   9   8       14.59       13.70      1.00 o 
   5   9   8      134.67      135.40      3.33 o 
   6   9   8      697.47      661.51     12.20 o 
   7   9   8        1.77        3.42      0.98 o 
   8   9   8      202.65      195.31      6.20 o 
   9   9   8       65.81       64.82      2.66 o 
  10   9   8       51.83       49.97      2.48 o 
  -3  10   8        2.33        1.31      1.39 o 
  -2  10   8        0.34       -0.41      1.21 o 
  -1  10   8       21.54       21.40      1.73 o 
   0  10   8       10.16       10.77      1.32 o 
   1  10   8       42.69       42.87      1.96 o 
   2  10   8       93.52       84.90      2.71 o 
   3  10   8       45.66       40.71      1.67 o 
   4  10   8      104.00      104.60      2.45 o 
   5  10   8       24.77       33.02      1.53 o 
   6  10   8       13.31       14.79      1.10 o 
   7  10   8      117.79      127.73      3.69 o 
   8  10   8      370.37      346.34      7.68 o 
   9  10   8        8.98        9.81      1.39 o 
  10  10   8       24.07       24.02      2.12 o 
  -2  11   8        2.65        1.88      1.55 o 
  -1  11   8       14.44       16.93      1.73 o 
   0  11   8        0.50        0.73      1.55 o 
   1  11   8       52.68       56.79      2.36 o 
   2  11   8        4.39        3.51      1.04 o 
   3  11   8      178.44      166.99      4.09 o 
   4  11   8       59.96       63.43      1.92 o 
   5  11   8      168.32      160.48      3.39 o 
   6  11   8       10.09       12.10      1.10 o 
   7  11   8      274.87      259.94      6.12 o 
   8  11   8        6.49        6.18      1.27 o 
   9  11   8       73.58       71.35      2.89 o 
  -1  12   8        2.04        0.65      1.96 o 
   0  12   8       34.73       33.26      2.69 o 
   1  12   8       17.78       24.38      1.90 o 
   2  12   8       12.67       12.46      1.50 o 
   3  12   8       52.42       49.72      1.85 o 
   4  12   8      130.50      132.86      3.08 o 
   5  12   8       16.80       15.25      1.25 o 
   6  12   8      190.52      201.67      4.07 o 
   7  12   8       88.83       86.83      3.06 o 
   8  12   8      106.58      101.86      3.52 o 
   9  12   8       41.50       39.67      3.43 o 
   2  13   8       18.41       14.21      1.67 o 
   3  13   8       94.46      112.49      2.92 o 
   4  13   8       31.45       31.43      1.69 o 
   5  13   8      184.42      179.19      4.79 o 
   6  13   8       87.98       87.68      2.57 o 
   7  13   8       24.64       23.17      1.90 o 
   8  13   8       43.06       34.94      3.10 o 
   4  14   8       18.82       20.08      2.94 o 
   5  14   8      194.23      215.16      5.71 o 
   7  14   8       21.58       21.55      2.61 o 
  -2  -6   9        2.12        0.00      1.80 o 
  -1  -6   9       34.76       38.86      3.43 o 
   0  -6   9      155.68      163.11      5.39 o 
   1  -6   9       11.27       13.47      1.73 o 
   2  -6   9       75.91       76.74      3.16 o 
  -3  -5   9      240.34      253.47      5.94 o 
  -2  -5   9        7.27       10.21      1.44 o 
  -1  -5   9      164.88      177.38      4.62 o 
   0  -5   9       21.74       23.92      1.85 o 
   1  -5   9      170.60      162.44      4.33 o 
   2  -5   9       41.22       45.31      1.92 o 
   3  -5   9       20.33       21.61      1.60 o 
   4  -5   9       10.89       11.43      2.61 o 
  -5  -4   9        1.51        1.47      1.80 o 
  -4  -4   9      224.34      245.77      5.77 o 
  -3  -4   9        0.29       -0.98      0.98 o 
  -2  -4   9       62.14       63.46      2.48 o 
  -1  -4   9       19.35       23.35      1.67 o 
   0  -4   9        9.31        9.35      1.55 o 
   1  -4   9       92.57      100.59      3.18 o 
   2  -4   9       97.81       93.12      2.51 o 
   3  -4   9      480.75      482.56      7.88 o 
   4  -4   9       33.67       36.19      1.79 o 
   5  -4   9       37.41       43.59      3.59 o 
  -6  -3   9        7.14        6.69      1.96 o 
  -5  -3   9       12.88       13.50      2.61 o 
  -4  -3   9       26.53       29.43      1.88 o 
  -3  -3   9       54.48       46.66      2.13 o 
  -2  -3   9        1.87        3.88      1.47 o 
  -1  -3   9        0.51        1.54      0.98 o 
   0  -3   9      250.01      248.54      5.48 o 
   1  -3   9      202.06      196.33      4.67 o 
   2  -3   9      165.23      165.97      3.39 o 
   3  -3   9        6.42        6.07      0.97 o 
   4  -3   9        3.50        2.71      0.97 o 
   5  -3   9      114.13      117.15      2.95 o 
   6  -3   9        0.18       -0.64      1.55 o 
  -6  -2   9       96.70      105.47      4.73 o 
  -5  -2   9       30.60       29.88      2.61 o 
  -4  -2   9       67.06       62.75      2.42 o 
  -3  -2   9      254.98      261.62      5.71 o 
  -2  -2   9      177.52      177.31      4.27 o 
  -1  -2   9      400.83      369.09      7.39 o 
   0  -2   9        4.35        5.40      1.31 o 
   1  -2   9       15.75       19.18      1.39 o 
   2  -2   9      279.69      275.60      6.50 o 
   3  -2   9       35.88       33.81      1.44 o 
   4  -2   9      331.44      332.97      5.00 o 
   5  -2   9       48.19       45.65      1.79 o 
   6  -2   9       34.27       34.45      2.08 o 
   7  -2   9       23.05       20.84      1.90 o 
  -6  -1   9      241.16      253.38      8.16 o 
  -5  -1   9       10.80        8.25      1.31 o 
  -4  -1   9      158.79      153.73      7.27 o 
  -3  -1   9       64.49       68.60      2.42 o 
  -2  -1   9      218.72      207.49      4.73 o 
  -1  -1   9        2.48        1.89      0.98 o 
   0  -1   9      663.54      619.88     11.37 o 
   1  -1   9      993.26      953.21     16.68 o 
   2  -1   9       67.70       79.96      3.65 o 
   3  -1   9      177.21      186.22      3.52 o 
   4  -1   9      110.58      108.09      3.17 o 
   5  -1   9       74.20       78.29      2.36 o 
   6  -1   9       80.49       85.80      2.35 o 
   7  -1   9        5.27        4.08      1.32 o 
   8  -1   9       55.47       49.14      3.43 o 
  -6   0   9        1.18        0.36      0.96 o 
  -5   0   9       55.31       54.23      1.91 o 
  -4   0   9       38.55       40.26      1.54 o 
  -3   0   9      114.89      111.84      3.12 o 
  -2   0   9      747.33      725.46     13.04 o 
  -1   0   9        0.60        0.74      0.98 o 
   0   0   9      406.00      400.88      7.73 o 
   1   0   9       19.37       18.41      1.21 o 
   2   0   9      329.88      343.53      5.56 o 
   3   0   9      126.06      130.13      2.67 o 
   4   0   9        1.26        2.00      0.86 o 
   5   0   9      268.91      260.04      4.68 o 
   6   0   9       52.84       46.25      1.73 o 
   7   0   9       66.51       66.26      2.60 o 
   8   0   9       16.55       15.00      1.67 o 
  -6   1   9       24.13       23.11      1.96 o 
  -5   1   9       56.72       62.41      2.00 o 
  -4   1   9        0.51        0.46      0.78 o 
  -3   1   9      214.87      203.87      4.07 o 
  -2   1   9        0.77        0.16      0.66 o 
  -1   1   9      382.36      361.95      5.81 o 
   0   1   9       56.85       57.96      1.96 o 
   1   1   9        7.72        4.56      0.81 o 
   2   1   9      844.26      855.07     23.11 o 
   3   1   9       19.98       20.11      1.00 o 
   4   1   9      191.22      201.50      7.24 o 
   5   1   9       88.11       80.32      2.04 o 
   6   1   9        7.72        9.50      0.97 o 
   7   1   9       52.86       49.00      2.20 o 
   8   1   9        2.89        3.68      1.21 o 
   9   1   9       57.89       58.27      2.71 o 
  -6   2   9      161.00      172.87      5.14 o 
  -5   2   9        5.13        7.37      0.94 o 
  -4   2   9      216.32      221.71      4.17 o 
  -3   2   9       14.09       14.62      1.07 o 
  -2   2   9      246.22      252.53      4.40 o 
  -1   2   9      295.83      305.34      5.06 o 
   0   2   9       15.81       22.46      1.07 o 
   1   2   9     1501.34     1501.78     20.91 o 
   2   2   9        0.70        0.97      0.46 o 
   3   2   9       45.33       43.16      1.32 o 
   4   2   9       53.81       53.55      1.28 o 
   5   2   9        1.64        2.78      0.72 o 
   6   2   9      455.72      432.82      6.91 o 
   7   2   9        0.48        0.41      0.92 o 
   8   2   9      225.59      219.90      6.12 o 
   9   2   9       13.60       14.81      1.67 o 
  10   2   9       31.82       34.94      3.10 o 
  -6   3   9       29.24       29.53      4.65 o 
  -5   3   9      148.18      137.40      3.20 o 
  -4   3   9       35.14       37.86      2.38 o 
  -3   3   9      205.88      197.26      3.74 o 
  -2   3   9     1185.90     1137.06     16.23 o 
  -1   3   9       23.60       20.52      1.04 o 
   0   3   9      392.80      409.85      6.37 o 
   1   3   9       17.98       17.51      0.91 o 
   2   3   9      170.26      175.33      2.97 o 
   3   3   9      769.06      795.71      8.97 o 
   4   3   9       24.90       23.72      0.92 o 
   5   3   9      228.63      242.40      3.61 o 
   6   3   9      465.89      464.48      6.32 o 
   7   3   9       28.42       29.04      1.96 o 
   8   3   9       99.18      104.66      3.23 o 
   9   3   9       80.88       82.31      5.39 o 
  10   3   9      106.52      105.63      4.90 o 
  -6   4   9       47.75       50.28      3.59 o 
  -5   4   9      284.39      300.08      6.80 o 
  -4   4   9       24.77       22.38      1.38 o 
  -3   4   9      367.82      365.68      6.06 o 
  -2   4   9       28.31       19.82      1.10 o 
  -1   4   9      778.14      730.16     11.25 o 
   0   4   9      415.95      404.04      7.23 o 
   1   4   9        2.31        1.92      0.63 o 
   2   4   9     1578.24     1601.58     22.16 o 
   3   4   9        2.20        1.24      0.46 o 
   4   4   9      661.26      719.10      9.13 o 
   5   4   9       40.52       37.03      1.14 o 
   6   4   9      170.74      169.02      3.29 o 
   7   4   9      589.15      585.45      9.10 o 
   8   4   9       15.40       14.86      1.16 o 
   9   4   9      169.19      166.80      4.50 o 
  10   4   9       79.04       78.55      4.49 o 
  -6   5   9       34.73       30.04      3.10 o 
  -5   5   9       10.45       13.18      1.60 o 
  -4   5   9       73.00       74.05      2.16 o 
  -3   5   9       92.54       92.73      2.32 o 
  -2   5   9      136.58      126.67      2.72 o 
  -1   5   9      343.21      348.92      5.64 o 
   0   5   9       23.63       21.36      1.00 o 
   1   5   9      311.10      300.82      4.86 o 
   2   5   9       58.76       58.19      1.50 o 
   3   5   9       80.44       83.80      1.95 o 
   4   5   9       21.93       22.98      1.13 o 
   5   5   9      399.14      414.41      6.51 o 
   6   5   9      352.01      362.76      9.71 o 
   7   5   9      174.09      159.95      4.98 o 
   8   5   9      175.16      179.26      4.50 o 
   9   5   9       35.43       31.51      2.20 o 
  10   5   9       62.27       63.05      2.65 o 
  11   5   9       14.78       15.84      2.45 o 
  -4   6   9      116.06      120.80      6.69 o 
  -3   6   9       40.89       40.22      1.96 o 
  -2   6   9      268.82      275.96      5.99 o 
  -1   6   9        6.90        7.06      1.39 o 
   0   6   9        1.89        1.39      0.81 o 
   1   6   9       57.95       61.91      2.13 o 
   2   6   9       98.81       98.26      2.76 o 
   3   6   9     2436.35     2420.13     33.79 o 
   4   6   9        7.07        9.69      0.78 o 
   5   6   9      220.08      221.57      4.15 o 
   6   6   9       49.39       53.55      2.08 o 
   7   6   9      130.35      130.62      3.58 o 
   8   6   9      123.50      113.19      3.34 o 
   9   6   9        0.32        3.39      1.47 o 
  10   6   9      121.74      123.76      3.80 o 
  -4   7   9       24.10       25.01      1.90 o 
  -3   7   9      119.34      119.21      3.57 o 
  -2   7   9        1.17        1.32      0.98 o 
  -1   7   9       63.13       56.23      2.18 o 
   0   7   9      497.67      462.86     18.28 o 
   1   7   9      193.31      187.95      4.73 o 
   2   7   9       40.92       46.07      1.79 o 
   3   7   9       38.83       36.30      1.76 o 
   4   7   9      132.77      142.74      3.48 o 
   5   7   9      307.01      292.53      4.95 o 
   6   7   9      173.21      169.42      5.80 o 
   7   7   9      497.52      549.93     10.91 o 
   8   7   9       20.70       22.29      1.62 o 
   9   7   9      102.57      106.42      3.40 o 
  10   7   9        0.79        0.57      1.15 o 
  -3   8   9      141.80      156.26      4.98 o 
  -2   8   9        1.98        1.55      1.04 o 
  -1   8   9      621.92      636.04     12.16 o 
   0   8   9       46.64       47.01      2.61 o 
   1   8   9       10.23       11.07      1.21 o 
   2   8   9      907.14      882.53     15.91 o 
   3   8   9      258.12      244.49      5.36 o 
   4   8   9     1397.86     1352.61     19.45 o 
   5   8   9       21.14       18.25      1.78 o 
   6   8   9      308.06      327.18      5.69 o 
   7   8   9      219.35      208.84      5.08 o 
   8   8   9        9.67       15.21      2.69 o 
   9   8   9      146.10      141.10      7.18 o 
  10   8   9        6.06        7.38      1.39 o 
  -3   9   9       14.00       13.10      2.61 o 
  -2   9   9       50.10       58.88      2.48 o 
  -1   9   9        0.26       -0.08      0.92 o 
   0   9   9      720.49      718.45     13.48 o 
   1   9   9      221.14      230.19      5.31 o 
   2   9   9       13.07       16.08      1.39 o 
   3   9   9      449.81      430.25     12.57 o 
   4   9   9       77.05       73.58      1.97 o 
   5   9   9      372.09      368.04      7.94 o 
   6   9   9       82.73       84.90      2.16 o 
   7   9   9      106.98      104.55      3.35 o 
   8   9   9      318.43      316.31      7.16 o 
   9   9   9        2.34        2.16      1.21 o 
  10   9   9       68.47       72.71      2.94 o 
  -2  10   9      109.27      114.48      3.69 o 
  -1  10   9       32.69       32.26      1.96 o 
   0  10   9      181.25      193.71      7.35 o 
   1  10   9        7.29        6.59      1.39 o 
   2  10   9      251.07      243.45      5.54 o 
   3  10   9       92.26       92.20      2.88 o 
   4  10   9      156.32      150.38      3.17 o 
   5  10   9      241.89      225.32      8.32 o 
   6  10   9        2.33       -0.49      0.66 o 
   7  10   9       78.55       89.41      3.00 o 
   8  10   9       16.47       16.67      1.56 o 
   9  10   9       12.47       15.19      1.67 o 
  -1  11   9      112.49      118.34      6.86 o 
   0  11   9       14.62       15.45      1.67 o 
   1  11   9      154.80      163.10      6.78 o 
   2  11   9       67.69       63.72      2.48 o 
   3  11   9       24.08       25.19      1.67 o 
   4  11   9      427.52      409.41      6.87 o 
   5  11   9       54.01       40.42      1.66 o 
   6  11   9      110.10      107.41      2.93 o 
   7  11   9        1.36       -0.05      0.98 o 
   8  11   9       35.64       36.71      2.13 o 
   9  11   9       67.65       68.43      2.89 o 
   0  12   9       70.10       78.04      4.41 o 
   1  12   9      198.76      207.00      5.24 o 
   2  12   9       24.68       27.73      1.90 o 
   3  12   9       76.53       88.40      3.06 o 
   4  12   9       63.37       60.32      2.07 o 
   5  12   9       99.74       89.69      3.67 o 
   6  12   9       51.66       51.71      2.53 o 
   7  12   9        3.48        4.51      1.32 o 
   8  12   9      120.05      122.69      3.93 o 
   1  13   9       38.44       40.81      3.43 o 
   2  13   9      124.12      130.28      5.88 o 
   3  13   9       99.01       92.24      3.23 o 
   4  13   9       22.47       24.80      1.57 o 
   5  13   9      180.46      194.34      4.14 o 
   6  13   9        0.70        0.88      1.00 o 
   7  13   9       44.73       39.59      2.31 o 
   4  14   9       54.31       60.24      3.92 o 
   5  14   9        1.57        2.78      1.50 o 
   6  14   9       31.73       40.00      3.59 o 
   1  -5  10      106.95      119.83      5.22 o 
   2  -5  10       43.06       37.06      3.27 o 
   3  -5  10      112.25      134.04      6.04 o 
  -2  -4  10       38.86       38.37      2.13 o 
  -1  -4  10        1.20        2.23      1.21 o 
   0  -4  10      137.16      133.89      3.81 o 
   1  -4  10       42.37       45.07      2.31 o 
   2  -4  10       37.35       34.21      2.07 o 
   3  -4  10       41.89       46.82      2.48 o 
   4  -4  10       13.08       10.61      2.61 o 
  -4  -3  10        6.66       10.45      2.12 o 
  -3  -3  10       62.01       64.46      2.60 o 
  -2  -3  10       62.91       65.70      2.60 o 
  -1  -3  10       19.42       19.08      1.67 o 
   0  -3  10        3.78        7.36      1.71 o 
   1  -3  10       94.23       89.84      2.94 o 
   2  -3  10      200.01      210.01      7.75 o 
   3  -3  10      107.75      102.83      2.70 o 
   4  -3  10       91.18      105.91      4.03 o 
   5  -3  10        3.49        3.10      2.29 o 
  -5  -2  10       55.35       58.45      3.59 o 
  -4  -2  10        4.97        2.38      1.47 o 
  -3  -2  10       24.89       22.14      1.71 o 
  -2  -2  10       79.61       73.19      2.60 o 
  -1  -2  10      144.64      152.70      4.04 o 
   0  -2  10       68.55       73.62      2.60 o 
   1  -2  10      728.19      690.10     12.70 o 
   2  -2  10        6.83        9.28      1.32 o 
   3  -2  10       57.14       60.21      1.95 o 
   4  -2  10      101.66      101.34      4.49 o 
   5  -2  10       10.91       13.31      1.83 o 
   6  -2  10       11.80       13.66      1.41 o 
  -5  -1  10       18.79       16.65      2.45 o 
  -4  -1  10      140.49      137.93      7.92 o 
  -3  -1  10        8.56        5.50      1.15 o 
  -2  -1  10      281.23      276.62      7.84 o 
  -1  -1  10       50.47       49.36      3.27 o 
   0  -1  10      486.71      484.46      9.29 o 
   1  -1  10      245.35      249.76      5.48 o 
   2  -1  10      328.94      315.80      6.52 o 
   3  -1  10      263.28      265.59      4.71 o 
   4  -1  10        0.77        0.90      1.04 o 
   5  -1  10      233.91      252.80      4.74 o 
   6  -1  10        5.78        2.39      1.00 o 
   7  -1  10        2.90        1.97      1.32 o 
  -6   0  10        0.26       -1.47      1.80 o 
  -5   0  10        9.17        7.31      1.80 o 
  -4   0  10        2.71        2.64      0.98 o 
  -3   0  10      252.26      245.16      5.54 o 
  -2   0  10      263.17      274.36      6.78 o 
  -1   0  10      195.34      195.32      4.56 o 
   0   0  10      444.61      462.70      8.95 o 
   1   0  10      156.25      160.02      6.61 o 
   2   0  10      629.68      635.67     11.60 o 
   3   0  10       87.25       96.13      6.65 o 
   4   0  10        5.74        8.09      1.21 o 
   5   0  10       44.50       41.96      1.63 o 
   6   0  10        0.28       -0.39      0.88 o 
   7   0  10       34.57       33.15      2.08 o 
   8   0  10       23.09       24.49      2.78 o 
  -6   1  10       72.17       79.67      4.73 o 
  -5   1  10        9.22       11.79      1.50 o 
  -4   1  10        6.86        6.58      1.14 o 
  -3   1  10       64.50       68.37      2.48 o 
  -2   1  10       94.49       92.68      2.77 o 
  -1   1  10      749.00      728.30     13.16 o 
   0   1  10        0.69        1.00      0.74 o 
   1   1  10      608.50      591.25     10.85 o 
   2   1  10        7.77        6.78      1.04 o 
   3   1  10       20.42       16.92      1.07 o 
   4   1  10      150.36      158.50      3.14 o 
   5   1  10        0.84        0.26      0.74 o 
   6   1  10       92.33       94.89      3.24 o 
   7   1  10        5.09        3.45      1.22 o 
   8   1  10        3.93        5.65      1.39 o 
  -5   2  10        6.41        3.52      1.10 o 
  -4   2  10      122.06      130.73      3.04 o 
  -3   2  10       55.54       57.10      3.22 o 
  -2   2  10      627.08      625.26      9.78 o 
  -1   2  10        6.05        7.45      0.88 o 
   0   2  10       81.40       84.27      2.04 o 
   1   2  10      185.20      179.96      4.10 o 
   2   2  10       37.26       35.03      1.62 o 
   3   2  10      257.13      272.02      6.20 o 
   4   2  10       86.79       78.66      1.97 o 
   5   2  10       14.38       18.96      1.19 o 
   6   2  10       38.26       34.39      2.68 o 
   7   2  10       68.70       71.84      2.71 o 
   8   2  10        3.25        4.16      1.32 o 
   9   2  10       76.17       77.38      5.31 o 
  -5   3  10      220.85      236.46      4.67 o 
  -4   3  10        6.01        6.59      1.10 o 
  -3   3  10      316.89      316.22      5.49 o 
  -2   3  10      227.34      228.99      4.29 o 
  -1   3  10      275.97      264.35      4.62 o 
   0   3  10     1115.02     1014.47     14.57 o 
   1   3  10      262.55      235.34      4.11 o 
   2   3  10      600.07      624.45      9.26 o 
   3   3  10       20.40       26.13      1.13 o 
   4   3  10        0.75        0.19      0.53 o 
   5   3  10      180.18      185.58      3.43 o 
   6   3  10        0.42        5.55      1.47 o 
   7   3  10      306.56      290.12      6.34 o 
   8   3  10      121.20      123.12      4.33 o 
   9   3  10       68.69       71.50      2.88 o 
  -5   4  10       76.57       87.99      3.23 o 
  -4   4  10      267.96      262.34      4.92 o 
  -3   4  10      184.56      186.65      3.74 o 
  -2   4  10      256.05      243.46      4.39 o 
  -1   4  10      528.19      526.73      8.37 o 
   0   4  10        5.73        4.58      0.96 o 
   1   4  10      306.88      310.73      5.15 o 
   2   4  10      156.39      171.06      3.20 o 
   3   4  10        2.46        0.22      0.59 o 
   4   4  10      371.66      401.43      5.46 o 
   5   4  10       59.72       61.54      1.35 o 
   6   4  10      950.12      970.51     12.29 o 
   7   4  10        6.98        5.98      1.14 o 
   8   4  10      186.92      182.13      4.67 o 
   9   4  10       88.61       84.73      4.57 o 
  -5   5  10       45.45       38.20      3.27 o 
  -4   5  10      241.20      252.89      4.79 o 
  -3   5  10        1.48        1.20      0.85 o 
  -2   5  10      297.02      304.72      5.30 o 
  -1   5  10       72.06       71.56      1.91 o 
   0   5  10        5.39        5.73      1.16 o 
   1   5  10      177.67      182.45      4.98 o 
   2   5  10       11.98       18.74      1.32 o 
   3   5  10      566.13      581.00     10.78 o 
   4   5  10      129.49      125.61      2.61 o 
   5   5  10      124.94      129.75      2.76 o 
   6   5  10      496.65      488.02      9.70 o 
   7   5  10      298.06      298.11      5.40 o 
   8   5  10      397.60      397.70      8.49 o 
   9   5  10       22.05       23.23      1.47 o 
  10   5  10      103.13      102.80      3.51 o 
  -4   6  10        5.18        6.04      1.96 o 
  -3   6  10      129.40      120.18      4.33 o 
  -2   6  10       15.47       18.56      1.50 o 
  -1   6  10       13.85       13.96      1.39 o 
   0   6  10      276.99      273.21      5.94 o 
   1   6  10      156.61      129.08      4.65 o 
   2   6  10        1.16        0.24      0.69 o 
   3   6  10        3.72        4.65      1.31 o 
   4   6  10      263.80      256.83      4.49 o 
   5   6  10      626.05      627.08      9.53 o 
   6   6  10      144.33      150.85      3.93 o 
   7   6  10      262.63      266.99      6.06 o 
   8   6  10       25.18       21.17      1.80 o 
   9   6  10       49.59       51.81      2.36 o 
  10   6  10       33.59       28.68      2.13 o 
  -4   7  10       16.45       23.51      2.78 o 
  -3   7  10      120.27      129.50      3.86 o 
  -2   7  10       72.82       72.64      2.65 o 
  -1   7  10      106.50      100.71      3.11 o 
   0   7  10        2.60        1.47      1.22 o 
   1   7  10        5.68        3.83      1.06 o 
   2   7  10      672.42      641.17     13.63 o 
   3   7  10      242.21      238.63      5.24 o 
   4   7  10       22.86       28.36      4.98 o 
   5   7  10       58.33       49.64      1.60 o 
   6   7  10      139.67      142.70      3.81 o 
   7   7  10      341.45      361.93      9.22 o 
   8   7  10       78.19       85.21      3.00 o 
   9   7  10       24.71       24.63      1.84 o 
  10   7  10        4.54       10.25      1.56 o 
  -3   8  10        0.29        0.37      2.45 o 
  -2   8  10       82.37       87.57      3.10 o 
  -1   8  10      153.11      148.62      4.04 o 
   0   8  10        9.25        7.19      1.47 o 
   1   8  10      467.03      466.41      9.28 o 
   2   8  10      263.17      249.10      5.80 o 
   3   8  10      567.62      533.88     16.98 o 
   4   8  10      466.96      450.52      8.82 o 
   5   8  10      405.36      409.99      6.71 o 
   6   8  10      246.29      248.86      5.71 o 
   7   8  10      132.07      135.04      3.81 o 
   8   8  10      248.43      261.05      6.12 o 
   9   8  10        0.51        0.62      1.09 o 
  10   8  10        3.80        6.55      1.50 o 
  -3   9  10        2.41        2.61      1.96 o 
  -2   9  10       51.24       52.79      2.53 o 
  -1   9  10       18.52       17.29      2.94 o 
   0   9  10      128.57      134.56      3.80 o 
   1   9  10      118.35      116.98      3.46 o 
   2   9  10      154.89      162.76      4.15 o 
   3   9  10      620.01      585.02     16.24 o 
   4   9  10      138.18      138.75      3.69 o 
   5   9  10      623.84      631.58      9.79 o 
   6   9  10       40.27       43.58      2.27 o 
   7   9  10      240.34      253.84      6.00 o 
   8   9  10        6.80        8.44      1.39 o 
   9   9  10       24.79       23.15      2.20 o 
  -2  10  10       47.85       42.77      3.43 o 
  -1  10  10       88.68       86.08      3.59 o 
   0  10  10       61.36       60.91      2.53 o 
   1  10  10        8.24       11.76      2.53 o 
   2  10  10      266.86      270.06      6.11 o 
   3  10  10       30.02       35.03      1.85 o 
   4  10  10      404.88      416.83      8.47 o 
   5  10  10       19.08       17.39      1.22 o 
   6  10  10       57.96       61.41      1.97 o 
   7  10  10      153.53      126.91      6.61 o 
   8  10  10       11.33        8.58      1.80 o 
   9  10  10       52.13       49.36      2.48 o 
   0  11  10       11.79       14.65      1.67 o 
   1  11  10      114.04      130.33      4.24 o 
   2  11  10        0.62        0.24      1.04 o 
   3  11  10      106.69      102.19      3.23 o 
   4  11  10      173.98      172.09      4.49 o 
   5  11  10       92.75       88.83      2.41 o 
   6  11  10       45.00       44.91      1.75 o 
   7  11  10       48.29       44.55      2.25 o 
   8  11  10       56.67       54.77      2.54 o 
   9  11  10        1.04        3.10      1.96 o 
   1  12  10       87.58       92.08      4.73 o 
   2  12  10      161.99      166.93      4.55 o 
   3  12  10       65.63       71.56      2.83 o 
   4  12  10       14.91       20.41      1.73 o 
   5  12  10       84.21       88.48      2.51 o 
   6  12  10        1.74        2.32      0.97 o 
   7  12  10       46.37       46.34      2.36 o 
   8  12  10        2.81        0.08      1.27 o 
   3  13  10       16.79       19.75      2.78 o 
   4  13  10      133.25      123.08      3.80 o 
   5  13  10       30.08       29.34      1.70 o 
   6  13  10        4.97        3.62      1.47 o 
   7  13  10       60.82       62.85      3.92 o 
   2  -4  11       87.00       96.16      4.73 o 
  -1  -3  11      178.25      197.17      5.08 o 
   0  -3  11        1.38        2.26      1.21 o 
   1  -3  11      153.30      158.90      4.33 o 
   2  -3  11       12.52       16.20      4.00 o 
   4  -3  11       64.74       71.51      4.57 o 
  -2  -2  11      137.15      139.99      3.98 o 
  -1  -2  11       75.57       84.13      2.94 o 
   0  -2  11       85.62       88.55      3.06 o 
   1  -2  11       73.68       77.93      4.08 o 
   2  -2  11       11.89       12.45      1.88 o 
   3  -2  11      109.83      114.54      3.46 o 
   4  -2  11        3.19        2.94      1.39 o 
   5  -2  11       53.73       52.24      3.59 o 
  -3  -1  11      358.37      371.21      8.73 o 
  -2  -1  11      354.21      363.33     10.86 o 
  -1  -1  11       20.48       21.04      1.67 o 
   0  -1  11      208.92      221.81      5.19 o 
   1  -1  11       47.36       53.56      3.10 o 
   2  -1  11      189.37      194.02      4.67 o 
   3  -1  11        9.27        9.23      1.32 o 
   4  -1  11       67.59       67.45      3.59 o 
   5  -1  11      133.55      120.74      3.05 o 
   6  -1  11       85.21       84.97      2.64 o 
  -4   0  11      108.07      116.58      3.64 o 
  -3   0  11      166.76      166.22      4.39 o 
  -2   0  11      146.06      161.84      4.21 o 
  -1   0  11      237.14      235.07     12.33 o 
   0   0  11       31.07       31.71      1.73 o 
   1   0  11      131.73      135.34      3.64 o 
   2   0  11      241.01      236.67      5.31 o 
   3   0  11       57.77       59.28      2.78 o 
   4   0  11      301.88      309.29      8.33 o 
   5   0  11      159.34      147.84      3.30 o 
   6   0  11      146.05      151.85      3.48 o 
   7   0  11       55.04       50.42      2.53 o 
  -4   1  11      282.29      304.98      6.75 o 
  -3   1  11       23.24       25.58      1.73 o 
  -2   1  11      186.28      195.78      4.73 o 
  -1   1  11       62.25       62.58      3.92 o 
   0   1  11        0.48        0.00      0.86 o 
   1   1  11      336.94      344.70      7.04 o 
   2   1  11       22.92       21.44      1.56 o 
   3   1  11      396.17      377.22      7.56 o 
   4   1  11       24.05       24.09      2.45 o 
   5   1  11      143.08      144.10      3.14 o 
   6   1  11      289.02      268.18      4.99 o 
   7   1  11       39.23       39.16      2.37 o 
   8   1  11       78.58       66.12      3.92 o 
  -5   2  11      249.69      280.48      9.63 o 
  -4   2  11        4.34        5.98      1.09 o 
  -3   2  11       28.67       28.68      2.28 o 
  -2   2  11       80.13       82.94      2.77 o 
  -1   2  11        4.29        3.84      2.78 o 
   0   2  11      202.10      205.23      6.04 o 
   1   2  11        0.88        0.84      0.86 o 
   2   2  11      127.61      140.49      3.58 o 
   3   2  11      306.83      281.34     12.24 o 
   4   2  11       22.67       18.92      1.19 o 
   5   2  11      323.62      316.88      4.71 o 
   6   2  11       84.26       75.41      2.20 o 
   7   2  11      151.60      146.92      6.12 o 
   8   2  11       16.90       18.56      1.79 o 
   9   2  11       28.23       31.51      3.43 o 
  -4   3  11        1.28        0.18      0.97 o 
  -3   3  11      216.10      221.83      4.33 o 
  -2   3  11        1.88        2.34      0.85 o 
  -1   3  11      343.91      336.57      5.72 o 
   0   3  11        3.01        3.19      0.75 o 
   1   3  11       98.79       90.62      2.71 o 
   2   3  11      872.55      786.91     13.97 o 
   3   3  11       71.90       68.34      2.31 o 
   4   3  11      469.71      452.00      9.14 o 
   5   3  11      177.85      168.30      7.18 o 
   6   3  11       69.23       66.61      2.92 o 
   7   3  11      134.25      118.92      4.08 o 
   8   3  11       16.36       20.12      1.79 o 
   9   3  11      155.86      160.32      6.37 o 
  -4   4  11      189.06      205.64      4.24 o 
  -3   4  11        1.49       -0.03      0.88 o 
  -2   4  11      177.35      176.97      3.61 o 
  -1   4  11      274.33      262.51      4.71 o 
   0   4  11      243.91      216.69      3.99 o 
   1   4  11      669.25      641.77      9.67 o 
   2   4  11       64.93       57.39      1.73 o 
   3   4  11      790.94      755.13     11.11 o 
   4   4  11      123.22      107.11      2.41 o 
   5   4  11      139.49      133.13      2.43 o 
   6   4  11      245.18      259.54      8.49 o 
   7   4  11      301.80      306.93      9.80 o 
   8   4  11       67.31       66.28      3.92 o 
  -4   5  11       36.77       40.76      3.60 o 
  -3   5  11       44.38       40.73      1.82 o 
  -2   5  11      281.96      279.45      7.80 o 
  -1   5  11        0.59        0.98      0.75 o 
   0   5  11      495.35      463.65      7.89 o 
   1   5  11       49.01       47.22      2.02 o 
   2   5  11      417.70      369.59      7.44 o 
   3   5  11      918.47      855.92     15.45 o 
   4   5  11      269.38      256.76      5.53 o 
   5   5  11      407.81      440.94      7.09 o 
   6   5  11       62.05       53.93      2.25 o 
   7   5  11       12.39       15.74      2.13 o 
   8   5  11       55.41       56.85      2.86 o 
   9   5  11       41.62       44.41      2.48 o 
  -4   6  11        2.55        2.29      1.96 o 
  -3   6  11       10.92       16.48      2.53 o 
  -2   6  11        0.26       -0.41      1.04 o 
  -1   6  11      378.61      350.81      7.44 o 
   0   6  11      343.13      315.43      6.75 o 
   1   6  11       39.54       34.09      1.79 o 
   2   6  11      678.32      620.58     11.64 o 
   3   6  11       31.13       27.80      1.56 o 
   4   6  11      234.54      211.51      4.78 o 
   5   6  11       23.65       22.90      1.44 o 
   6   6  11      280.46      279.50      6.23 o 
   7   6  11       99.74       96.94      3.12 o 
   8   6  11       28.49       24.88      1.79 o 
   9   6  11       56.14       64.88      2.76 o 
  10   6  11       23.28       24.49      2.78 o 
  -3   7  11       47.50       55.83      3.59 o 
  -2   7  11       21.87       23.68      1.79 o 
  -1   7  11      203.15      199.59      6.12 o 
   0   7  11       12.44       12.24      1.39 o 
   1   7  11      258.23      243.00      5.59 o 
   2   7  11       77.53       65.84      2.36 o 
   3   7  11       37.02       33.20      1.79 o 
   4   7  11      631.76      604.67     11.75 o 
   5   7  11        9.30        8.11      1.09 o 
   6   7  11       25.18       21.71      1.56 o 
   7   7  11       11.97       14.03      1.44 o 
   8   7  11      123.21      127.00      3.75 o 
   9   7  11        2.93       -0.20      1.21 o 
  10   7  11       71.75       78.69      4.41 o 
  -2   8  11      223.28      213.71      5.36 o 
  -1   8  11       52.25       55.18      2.42 o 
   0   8  11      429.79      416.85      8.65 o 
   1   8  11      230.70      216.58      5.19 o 
   2   8  11       58.55       57.53      2.25 o 
   3   8  11      517.84      501.17      9.79 o 
   4   8  11        1.64        1.11      0.86 o 
   5   8  11       73.92       78.95      2.65 o 
   6   8  11        9.64        7.75      1.21 o 
   7   8  11       76.10       78.83      2.83 o 
   8   8  11      188.43      193.77      5.02 o 
   9   8  11       52.37       58.06      2.71 o 
  -2   9  11       16.86       15.84      2.61 o 
  -1   9  11      128.74      115.11      3.64 o 
   0   9  11      473.69      482.75     13.80 o 
   1   9  11       41.28       42.49      2.13 o 
   2   9  11      163.97      157.80      4.15 o 
   3   9  11       59.93       54.12      2.25 o 
   4   9  11      156.93      162.01      4.15 o 
   5   9  11      106.80       96.97      4.08 o 
   6   9  11      126.42      136.77      3.38 o 
   7   9  11      237.79      251.89      6.04 o 
   8   9  11       96.29       96.38      3.29 o 
   9   9  11      184.20      208.97      7.84 o 
   0  10  11        0.23       -0.54      2.12 o 
   1  10  11      269.87      258.55      6.05 o 
   2  10  11       30.12       29.19      1.96 o 
   3  10  11       43.61       43.14      2.08 o 
   4  10  11      248.89      245.78      6.53 o 
   5  10  11       10.88       12.46      1.39 o 
   6  10  11       83.64       85.33      2.82 o 
   7  10  11       33.08       30.88      3.27 o 
   8  10  11      319.49      331.48      7.56 o 
   9  10  11      209.49      229.22      8.49 o 
   1  11  11       64.59       69.44      2.83 o 
   2  11  11        0.80       -0.08      1.04 o 
   3  11  11       27.00       28.81      1.90 o 
   4  11  11        7.97        6.71      1.39 o 
   5  11  11      261.39      266.37     19.75 o 
   6  11  11       11.64       10.85      1.18 o 
   7  11  11      172.62      171.19      7.59 o 
   8  11  11      173.72      179.63      4.96 o 
   2  12  11       17.38       15.67      2.61 o 
   3  12  11       20.00       22.37      1.90 o 
   4  12  11       60.86       60.96      2.71 o 
   5  12  11       78.30       75.89      4.16 o 
   6  12  11       41.41       47.40      2.67 o 
   7  12  11      189.99      202.70      5.43 o 
   8  12  11       58.54       67.10      4.08 o 
   5  13  11       74.49       86.20      4.41 o 
   6  13  11      204.21      206.69      7.35 o 
   7  13  11       14.39       16.98      2.78 o 
   1  -2  12       35.01       36.90      3.10 o 
   2  -2  12       30.09       28.41      2.94 o 
   3  -2  12       25.27       28.57      3.10 o 
  -1  -1  12      241.43      251.56      5.94 o 
   0  -1  12       36.16       36.75      2.13 o 
   1  -1  12       89.20       87.01      3.06 o 
   2  -1  12       97.42      105.24      3.34 o 
   3  -1  12       12.27       11.25      1.56 o 
   4  -1  12       61.12       56.81      3.75 o 
  -2   0  12       81.38       81.96      3.00 o 
  -1   0  12      117.26      114.33      6.12 o 
   0   0  12        4.83        3.30      2.37 o 
   1   0  12      203.26      211.91      5.14 o 
   2   0  12      157.05      161.91      4.27 o 
   3   0  12      101.11      105.23      5.96 o 
   4   0  12       90.04       88.00      4.41 o 
   5   0  12       12.27       16.47      2.94 o 
   6   0  12      165.97      161.66      3.71 o 
  -3   1  12       18.34       23.51      2.78 o 
  -2   1  12      328.32      347.67     13.06 o 
  -1   1  12       28.03       28.00      1.85 o 
   0   1  12      238.04      233.04     12.41 o 
   1   1  12       18.34       22.65      1.67 o 
   2   1  12       98.58      106.36      4.16 o 
   3   1  12       90.88       99.12      3.06 o 
   4   1  12       72.81       71.67      3.92 o 
   5   1  12      160.29      167.73      3.61 o 
   6   1  12       35.61       32.12      2.07 o 
   7   1  12       33.15       30.90      1.87 o 
  -3   2  12      105.82      106.46      3.46 o 
  -2   2  12       23.37       24.23      1.88 o 
  -1   2  12        4.45        5.95      1.21 o 
   0   2  12       58.94       60.62      2.36 o 
   1   2  12        5.56        7.18      1.21 o 
   2   2  12      442.78      436.38      8.60 o 
   3   2  12       19.01       19.66      1.60 o 
   4   2  12        4.11        5.69      1.14 o 
   5   2  12       34.74       35.26      2.78 o 
   6   2  12       45.64       44.35      2.03 o 
   7   2  12       68.91       68.10      2.29 o 
   8   2  12       18.08       15.67      2.61 o 
  -3   3  12        5.25        6.81      1.13 o 
  -2   3  12       28.99       22.44      1.73 o 
  -1   3  12      365.49      356.81      7.39 o 
   0   3  12        2.05        2.94      1.04 o 
   1   3  12      149.13      145.37      8.57 o 
   2   3  12       23.60       17.14      2.29 o 
   3   3  12      236.07      230.41      5.14 o 
   4   3  12      134.88      130.42      3.46 o 
   5   3  12        8.44       11.10      1.96 o 
   6   3  12      165.62      164.30      3.51 o 
   7   3  12        8.39        7.89      1.12 o 
   8   3  12       56.63       57.14      3.92 o 
  -3   4  12        5.42        3.34      1.10 o 
  -2   4  12      155.87      160.58      3.54 o 
  -1   4  12       24.41       27.67      1.41 o 
   0   4  12      140.71      142.26      3.68 o 
   1   4  12      270.54      242.72      4.43 o 
   2   4  12      102.77      103.08      5.63 o 
   3   4  12      395.79      390.95      7.73 o 
   4   4  12        1.52        0.17      1.06 o 
   5   4  12      145.65      148.24      5.39 o 
   6   4  12       45.31       47.51      3.27 o 
   7   4  12       75.59       78.20      4.24 o 
   8   4  12       19.76       23.67      2.94 o 
  -3   5  12      132.34      138.88      4.15 o 
  -2   5  12       30.89       34.26      2.07 o 
  -1   5  12      300.73      282.88      8.08 o 
   0   5  12      202.35      197.98      4.84 o 
   1   5  12        3.76        2.28      0.98 o 
   2   5  12      355.64      329.57      6.92 o 
   3   5  12       77.34       75.35      3.35 o 
   4   5  12      206.29      217.49      4.96 o 
   5   5  12       97.66      102.08      2.99 o 
   6   5  12       46.75       44.24      2.94 o 
   7   5  12      483.67      478.67     14.20 o 
   8   5  12        0.72        0.08      1.27 o 
   9   5  12       51.28       53.06      4.08 o 
  -2   6  12        1.26        1.76      2.37 o 
  -1   6  12       81.15       91.20      3.11 o 
   0   6  12       44.14       43.97      2.13 o 
   1   6  12      131.52      126.82      5.14 o 
   2   6  12       67.49       65.18      2.36 o 
   3   6  12       90.49       83.99      2.76 o 
   4   6  12      251.57      240.26      5.36 o 
   5   6  12       79.72       82.13      2.71 o 
   6   6  12       28.27       35.26      2.61 o 
   7   6  12       12.25       13.95      1.62 o 
   8   6  12       93.61       97.83      3.34 o 
   9   6  12       28.84       25.45      2.02 o 
  -2   7  12       97.98       97.06      4.08 o 
  -1   7  12        4.41        4.30      1.39 o 
   0   7  12       83.97       79.11      2.89 o 
   1   7  12       55.96       52.24      2.31 o 
   2   7  12        1.33        2.04      1.04 o 
   3   7  12      203.09      206.72      6.69 o 
   4   7  12        0.89        0.57      0.92 o 
   5   7  12       16.10       17.91      1.88 o 
   6   7  12       91.01       79.83      3.92 o 
   7   7  12       93.14       99.97      3.29 o 
   8   7  12       73.08       76.19      4.73 o 
   9   7  12        1.66        0.97      1.32 o 
  -1   8  12        2.69        2.45      1.27 o 
   0   8  12      197.32      194.55      5.01 o 
   1   8  12        1.20        1.55      1.06 o 
   2   8  12       63.43       56.58      2.36 o 
   3   8  12       77.05       71.36      2.60 o 
   4   8  12      200.73      196.91      4.78 o 
   5   8  12       86.32       91.96      2.94 o 
   6   8  12        2.71        0.98      1.47 o 
   7   8  12       69.97       78.00      2.89 o 
   8   8  12        6.01        3.95      1.32 o 
   9   8  12       42.95       42.14      2.36 o 
   0   9  12       15.87       16.88      3.02 o 
   1   9  12      142.23      139.31      4.04 o 
   2   9  12      175.80      174.25      4.61 o 
   3   9  12        1.84        2.53      1.04 o 
   4   9  12      277.29      268.90     15.67 o 
   5   9  12       19.32       16.39      1.55 o 
   6   9  12      111.04      110.69      4.90 o 
   7   9  12       24.79       23.83      1.95 o 
   8   9  12      139.20      144.20      4.27 o 
   9   9  12       57.91       67.26      4.24 o 
   1  10  12      164.73      164.07      4.61 o 
   2  10  12        1.64        2.36      1.21 o 
   3  10  12      167.25      167.24      4.50 o 
   4  10  12       55.15       50.74      2.36 o 
   5  10  12      103.36      101.65      3.35 o 
   6  10  12       93.79       93.69      3.16 o 
   7  10  12       11.96       11.43      1.56 o 
   8  10  12      156.98      157.79      6.04 o 
   2  11  12       44.35       43.10      2.42 o 
   3  11  12       12.92       10.94      2.12 o 
   4  11  12       73.52       83.01      2.99 o 
   5  11  12       66.17       67.44      2.76 o 
   6  11  12        2.80        1.95      1.21 o 
   7  11  12       80.55       84.25      3.17 o 
   8  11  12        2.98        2.94      2.12 o 
   4  12  12       20.89       14.69      2.45 o 
   5  12  12        4.37        3.92      1.96 o 
   6  12  12       62.90       60.08      3.75 o 
   1   0  13       10.31        6.71      1.44 o 
   2   0  13        3.33        0.98      1.27 o 
   3   0  13       54.31       45.97      2.53 o 
  -1   1  13        0.59        1.14      1.96 o 
   0   1  13       75.98       75.01      4.24 o 
   1   1  13        2.46        2.45      1.32 o 
   2   1  13       79.77       72.45      3.18 o 
   3   1  13        3.60        3.10      1.27 o 
   4   1  13        6.60        5.06      2.12 o 
   5   1  13       25.06       29.56      2.39 o 
  -1   2  13       48.00       41.20      2.37 o 
   0   2  13       17.41       24.11      1.88 o 
   1   2  13        0.79        0.49      1.15 o 
   2   2  13       25.92       22.59      1.79 o 
   3   2  13       16.54       19.88      3.59 o 
   4   2  13      110.79      103.83      4.73 o 
   5   2  13        8.00        6.37      1.96 o 
   6   2  13       52.37       62.48      4.24 o 
   7   2  13        3.47        4.15      3.10 o 
  -2   3  13       29.12       29.71      3.10 o 
  -1   3  13        9.22       10.23      3.92 o 
   0   3  13        2.52        6.62      1.32 o 
   1   3  13       14.64        7.90      1.32 o 
   2   3  13        0.51        1.85      1.09 o 
   3   3  13       42.14       46.71      3.51 o 
   4   3  13        2.21        2.78      1.15 o 
   5   3  13       23.48       25.31      2.78 o 
   7   3  13        2.65        3.59      1.96 o 
  -2   4  13        0.66        1.96      1.96 o 
  -1   4  13        0.56       -1.15      1.15 o 
   0   4  13       94.28       82.13      3.18 o 
   1   4  13       16.95       17.45      3.02 o 
   2   4  13      108.84      118.15      3.40 o 
   3   4  13       53.91       51.89      3.51 o 
   4   4  13       44.47       52.57      3.10 o 
   7   4  13       90.58      101.55      5.06 o 
   8   4  13        0.45        1.31      2.29 o 
  -2   5  13        6.91        8.33      2.29 o 
  -1   5  13       98.68       90.01      3.75 o 
   0   5  13       11.10       14.07      1.56 o 
   1   5  13      101.46       86.90      2.94 o 
   2   5  13       52.58       57.96      3.43 o 
   3   5  13       85.99       94.53      4.24 o 
   4   5  13      126.20      132.89      5.06 o 
   8   5  13       26.28       17.31      2.78 o 
  -1   6  13       27.46       23.41      1.90 o 
   0   6  13       31.39       35.07      2.02 o 
   1   6  13       64.86       70.27      2.71 o 
   2   6  13       11.10        8.72      1.32 o 
   3   6  13      241.66      254.58      6.61 o 
   4   6  13       17.65       20.87      1.67 o 
   5   6  13       64.59       62.57      2.42 o 
   6   6  13       46.77       40.16      2.94 o 
   8   6  13       14.64       16.98      2.94 o 
  -1   7  13        5.47        4.24      1.96 o 
   0   7  13       52.21       51.36      6.29 o 
   1   7  13        7.93       12.33      1.56 o 
   2   7  13       61.45       66.12      2.60 o 
   3   7  13       13.15       12.17      1.63 o 
   4   7  13       13.66       18.35      1.67 o 
   5   7  13        9.16        6.62      1.39 o 
   6   7  13       25.01       32.16      2.78 o 
   7   7  13       29.07       21.22      2.61 o 
   8   7  13        6.92        5.11      1.44 o 
   9   7  13        3.39        1.14      1.96 o 
   0   8  13       27.70       32.81      3.10 o 
   1   8  13        8.38        7.78      1.39 o 
   2   8  13       39.22       40.05      2.45 o 
   3   8  13        8.21       10.06      1.50 o 
   4   8  13      144.28      141.68      3.97 o 
   5   8  13        1.27        3.75      1.15 o 
   6   8  13        2.78        0.98      1.47 o 
   7   8  13        3.16        1.31      1.80 o 
   8   8  13        0.32        0.49      1.27 o 
   1   9  13      230.16      238.97      5.88 o 
   2   9  13        0.32       -1.09      1.09 o 
   3   9  13       32.08       32.30      2.02 o 
   4   9  13       10.65        8.02      1.44 o 
   5   9  13       15.32        9.62      1.44 o 
   6   9  13       20.34       21.22      2.61 o 
   7   9  13        3.10        3.43      1.80 o 
   8   9  13       19.59       19.10      2.94 o 
   3  10  13      128.66      114.80      3.69 o 
   4  10  13        0.46       -0.73      1.15 o 
   5  10  13      119.07      114.67      5.06 o 
   6  10  13       43.65       54.38      2.65 o 
   4  11  13       31.80       26.94      2.94 o 
   5  11  13       10.68       11.92      2.45 o 
   6  12  13       27.72       26.61      2.94 o 
   1   2  14       78.70       82.28      4.57 o 
   2   2  14       65.54       79.65      3.06 o 
   3   2  14      115.29      127.40      3.93 o 
   4   2  14        8.61       11.59      2.61 o 
   0   3  14      192.18      196.24      7.02 o 
   1   3  14       14.74       20.03      2.69 o 
   2   3  14       26.99       29.01      2.07 o 
   3   3  14       52.02       54.38      3.10 o 
   4   3  14       18.96       14.37      2.45 o 
   5   3  14       14.32       18.61      2.78 o 
   1   4  14       25.44       28.41      2.78 o 
   2   4  14       96.11       93.87      4.57 o 
   3   4  14        0.50       -0.49      1.63 o 
   4   4  14       75.21       69.71      3.92 o 
   1   5  14      104.88      108.57      4.90 o 
   2   5  14        4.09        0.82      1.80 o 
   3   5  14      220.93      220.24      7.51 o 
   4   5  14       60.67       59.10      3.59 o 
   0   6  14      157.80      156.08      6.53 o 
   1   6  14       41.07       36.24      3.10 o 
   2   6  14       37.88       36.05      2.13 o 
   3   6  14       38.59       31.51      2.78 o 
   4   6  14        1.98        0.49      1.63 o 
   1   7  14        2.74        1.31      1.80 o 
   2   7  14       31.37       25.47      2.78 o 
   3   7  14       32.95       31.36      2.08 o 
   4   7  14      137.82      145.54      4.15 o 
   5   7  14        4.22        4.69      1.32 o 
   7   7  14      126.05      144.48      6.04 o 
   2   8  14       11.88       13.88      2.45 o 
   3   8  14        0.52       -1.15      1.15 o 
   4   8  14       87.70       88.18      3.11 o 
   5   8  14       19.80       24.16      1.90 o 
   6   8  14      144.95      154.77      6.37 o 
   7   8  14        4.04        4.08      2.12 o 
   3   9  14      116.42      125.38      5.71 o 
   4   9  14       11.73        8.95      1.56 o 
   5   9  14      115.69      126.35      3.86 o 
   6   9  14       33.84       34.94      3.27 o 
   5  10  14      219.87      231.99      8.00 o 
   4   6  15       83.41       77.06      4.41 o 
   4   8  15       12.79       30.86      3.43 o 
   5   8  15       66.09       70.36      4.08 o 
                                                 
